# Supplementary material for: DNA methylation-mediated silencing of HNF1B promotes bladder cancer progression
Source: Clin Epigenetics. 2026 Feb 21;18:91. doi: 10.1186/s13148-026-02079-z (PMC13202989; doi:10.1186/s13148-026-02079-z)
Supplement: Supplementary file 1 — Supplementary Fig. 1. Supplementary analysis of HNF1B in BLCA. A. Kaplan–Meier analysis of OS in the Xiangya cohort stratified by high vs. low HNF1B expression. B. Comparison of HNF1B mRNA levels between tumor and adjacent normal tissues in the TCGA-BLCA cohort. C. Representative IHC images of HNF1B in BLCA and normal urothelial tissues from the HPA. ns, not significant. Supplementary Fig. 2. Control experiments for HNF1B function in BLCA cells. A. Validation of HNF1B knockdown (shHNF1B-3 vs. shCtrl) and overexpression (OE vs. Ctrl) efficiency by qRT-PCR and Western blot. B. Cell proliferation measured by CCK-8 assay following HNF1B knockdown or overexpression. C, D. Clonogenic survival assessed by colony formation assay following HNF1B knockdown in 5637 cells (C) or overexpression in T24 cells (D). E. Effects of HNF1B knockdown or overexpression on cell migration, assessed by wound healing assays. F, G. Effects of HNF1B knockdown in 5637 cells (F) or overexpression in T24 cells (G) on cell migration and invasion, assessed by Transwell assays. ns, not significant, * P < 0.05, ** P < 0.01, *** P < 0.001, **** P < 0.0001. Supplementary Fig. 3. Comprehensive analysis of HNF1B genetic and epigenetic alterations in BLCA. A. Correlation between HNF1B expression and its promoter methylation at site cg19378036 in the TCGA-BLCA cohort. B. Analysis of HNF1B single nucleotide polymorphisms in the TCGA-BLCA cohort. C. Correlation between HNF1B expression and its CNV in the TCGA-BLCA cohort. D. DNA methylation across all HNF1B CpG sites in tumor (Ca) vs. normal (Nor) tissues in the TCGA-BLCA cohort E. Comparison of DNA methylation at three specific HNF1B promoter CpG sites in tumor vs. normal tissues in the TCGA-BLCA cohort. F. HNF1B promoter methylation in three BLCA cell lines assessed by BSP. ns, not significant, * P < 0.05. Supplementary Fig. 4. Integrated analysis of transcriptomic alterations and genetic landscape associated with HNF1B in BLCA. A. Comprehensive analysis of [file 13148_2026_2079_MOESM1_ESM.zip › Supplementary files/Table S1-S9.xlsx]

## Sheet: S1
Table S1. The clinicopathological data of Xiangya cohort.
Patient.number	Age	Sex	Overall survival time	Overall survival status	Grade	Muscular_infiltration	Subtype
tpm_CA1277013	58	Female	survival day: 377	overall survival: death	Clear Cell Carcinoma
tpm_CA1308866	50	male	survival day:1518	overall survival: survival	High	MIBC	non-papillary
tpm_CA1315330	63	male	survival day:946	overall survival: survival	High	NMIBC	papillary
tpm_CA1366278	53	male	survival day:1258	overall survival: survival	High	MIBC	papillary
tpm_CA1375590	46	male	survival day:1213	overall survival: survival	High	MIBC	non-papillary
tpm_CA1382793	72	Female	survival day:1192	overall survival: survival	Low	NMIBC	papillary
tpm_CA1409255	69	Female	survival day:1047	overall survival: survival	High	MIBC	papillary
tpm_CA1427893	60	male	survival day:970	overall survival: survival	High	MIBC	papillary
tpm_CA1430225	57	male	survival day: 443	overall survival: death	High	MIBC	papillary
tpm_CA1435228	70	male	survival day:975	overall survival: survival	High	NMIBC	papillary
tpm_CA1436303	54	male	survival day: 877	overall survival: death	High	MIBC	non-papillary
tpm_CA1442434	61	male	survival day:911	overall survival: survival	High	MIBC	non-papillary
tpm_CA1443189	67	male	survival day:914	overall survival: survival	High	MIBC	papillary
tpm_CA1443723	62	male	survival day: 662	overall survival: death	High	MIBC	non-papillary
tpm_CA1445125	55	male	survival day:905	overall survival: survival	High	NMIBC	papillary
tpm_CA1455582	66	male	survival day: 423	overall survival: death	High	MIBC	non-papillary
tpm_CA1456349	66	male	survival day:851	overall survival: survival	High	NMIBC	papillary
tpm_CA1456774	45	male	survival day:876	overall survival: survival	High	MIBC	non-papillary
tpm_CA1460006	71	male	survival day:857	overall survival: survival	High	MIBC	non-papillary
tpm_CA1461830	74	male	survival day:807	overall survival: survival	High	MIBC	non-papillary
tpm_CA1463949	63	male	survival day: 797	overall survival: death	High	MIBC	non-papillary
tpm_CA1466950	62	Female	survival day: 766	overall survival: death	High	MIBC	non-papillary
tpm_CA1473520	55	male	survival day:781	overall survival: survival	Low	NMIBC	papillary
tpm_CA1474704	59	male	survival day:881	overall survival: survival	High	MIBC	non-papillary
tpm_CA1474792	70	male	survival day:797	overall survival: survival	High	MIBC	non-papillary
tpm_CA1481528	54	male	survival day:736	overall survival: survival	High	NMIBC	papillary
tpm_CA1481665	69	male	survival day:736	overall survival: survival	High	MIBC	non-papillary
tpm_CA1485034	73	male	survival day:859	overall survival: survival	High	MIBC	non-papillary
tpm_CA1501158	75	male	survival day:659	overall survival: survival	NA	NA	NA
tpm_CA1502091	77	male	survival day: 671	overall survival: death	High	MIBC	non-papillary
tpm_CA1502698	50	Female	survival day:689	overall survival: survival	High	MIBC	non-papillary
tpm_CA1503628	66	male	survival day:645	overall survival: survival	Low	NMIBC	papillary
tpm_CA1505257	77	Female	survival day:653	overall survival: survival	High	MIBC	non-papillary
tpm_CA1505875	60	male	survival day:646	overall survival: survival	High	NMIBC	papillary
tpm_CA1506424	70	male	survival day:622	overall survival: survival	High	NMIBC	papillary
tpm_CA1510351	60	male	survival day: 147	overall survival: death	High	MIBC	non-papillary
tpm_CA1511992	80	male	survival day:972	overall survival: survival	High	MIBC	non-papillary
tpm_CA1513247	66	male	survival day:606	overall survival: survival	High	MIBC	non-papillary
tpm_CA1517987	77	male	survival day:592	overall survival: survival	Low	NMIBC	papillary
tpm_CA1520663	68	Female	lost to follow-up	lost to follow-up	Low	NMIBC	papillary
tpm_CA1521373	83	male	survival day:565	overall survival: survival	Low	NMIBC	papillary
tpm_CA1522117	73	male	survival day:592	overall survival: survival	Low	NMIBC	papillary
tpm_CA1526051	70	male	survival day:549	overall survival: survival	High	MIBC	non-papillary
tpm_CA1528542	33	male	survival day:556	overall survival: survival	Low	NMIBC	papillary
tpm_CA1532452	45	male	survival day:526	overall survival: survival	High	NMIBC	papillary
tpm_CA1533024	56	male	survival day:523	overall survival: survival	High	MIBC	non-papillary
tpm_CA1534929	64	male	survival day:534	overall survival: survival	High	MIBC	non-papillary
tpm_CA1554315	65	Female	survival day: 239	overall survival: death	High	MIBC	non-papillary
tpm_CA1559012	78	male	survival day: 299	overall survival: death	High	MIBC	non-papillary
tpm_CA1568599	67	Female	survival day:725	overall survival: survival	Low	NMIBC	papillary
tpm_CA1580755	71	male	survival day: 159	overall survival: death	High	MIBC	non-papillary
tpm_CA1586396	62	male	survival day:235	overall survival: survival	Low	NMIBC	papillary
tpm_CA1586932	65	male	survival day:240	overall survival: survival	Low	NMIBC	papillary
tpm_CA1587363	51	male	survival day:230	overall survival: survival	High	NMIBC	papillary
tpm_CA1589480	71	male	survival day:204	overall survival: survival	Low	NMIBC	papillary
tpm_CA1589810	66	Female	survival day:242	overall survival: survival	Clear Cell Carcinoma
tpm_CA1590649	64	Female	survival day:226	overall survival: survival	High	MIBC	papillary

## Sheet: S2
Table S2. The source and identifier of reagent or resource used in this study
REAGENT or RESOURCE	SOURCE	IDENTIFIER
Cell Culture Reagents
Fetal bovine serum (FBS)	Newzerum	FBS-CP500
Penicillin/streptomycin (10,000 U/mL)	Gibco	15140122
DMEM-H medium	Gibco	11965092
RPMI 1640 medium	Gibco	11875085
McCoy's 5A (modified) medium	Gibco	16600082
Ttrypsin-EDTA (0.05%)	Gibco	25300054
Matrigel	Corning	356234
Critical Commertial Assays
CCK-8 Cell Proliferation and Cytotoxicity Detection Kit	Genview	GK3607-500T
SteadyPure Universal RNA Extraction Kit	Aikerui	AG21017
ABScript III RT Master Mix for qPCR with gDNA Remover	ABclonal	RK20429
Genious 2X SYBR Green Fast qPCR Mix	ABclonal	RK21204
RIPALysis Buffer+PMSF (100×)	Genview	WB-0072
BCA protein assay kit	Genview	BCA02
Rabbit two-step detection kit	Zhong Shan Biological Technology	PV-6001
DAB color reagent kit	Zhong Shan Biological Technology	ZLI-9018
TSA fluorescence kit	AiFang Biological Technology	AFIHC026
TIANamp Genomic DNA kit	Tiangen	4992199
EpiTect Bisulfite kits	Qiagen	59104
Experimental Models
T24	Procell	CL-0227
5637	Procell	CL-0002
UM-UC-3	Procell	CL-0463
RT4	Procell	CL-0431
RT112	Procell	CL-0682
BALB/c nude mice	Hunan SJA Laboratory Animal	N/A
Chemicals
5-Azacytidine (5-AzaC)	MedChemExpress	HY-10586
Trimetinib	MedChemExpress	HY-10999
Sequence-Based Reagent
See Table S2
Antibodies
See Table S3

## Sheet: S3
Table S3. The sequence information of the sequence-based reagent used in this study
Sequence-Based Reagent	Sequence (5′-3′)
Primers for Lentiviral particles
sh-HNF1B-1	CCGGGCAAATCTTGTACCAGGCCTACTCGAGTAGGCCTGGTACAAGATTTGCTTTTTG
sh-HNF1B-2	CCGGACAGCCTCTCCCACCATAATCCTCGAGGATTATGGTGGGAGAGGCTGTTTTTTG
sh-HNF1B-3	CCGGCTCCTCTCACCTGATGGTAAACTCGAGTTTACCATCAGGTGAGAGGAGTTTTTG
Primers for qPCR
GAPDH-F	CGAGATCCCTCCAAAATCA
GAPDH-R	TTCACACCCATGACGAACAT
HNF1B-F	ATGATCAAGGGTTACATGCAGC
HNF1B-R	CTGTTGCATTCCTCCACTAAGG
Primers for BSP
Forward primer	GGGTATGTTTATTATATTTAAYGTTG
Reverse primer	ACCAAACTTCACCTAACCTTTAA
Primers for Pyrophosphate Sequencing
Forward primer	GGGGTTTTGTTAGGGTTTATTGTAT
Reverse primer	CCCCAACTTCCTCTAACTCT
Sequencing primer	ATTTGTTAAGTTAGTGTTTTGTA

## Sheet: S4
Table S4. The source, identifier and dilution ratio of the antibodies used in this study
Antibodies	Source	Identifier
WB
GAPDH	Proteintech	60004-1-Ig
HNF1B	Proteintech	12533-1-AP
MEK1/2	Proteintech	11049-1-AP
p-MEK1/2 Ser218/222	Cell Signaling Technology	9121
ERK1/2	GeneTex	GTX134462
p-ERK1/2 Thr202/Tyr204	Cell Signaling Technology	9101
E-cadherin	Proteintech	20874-1-AP
N-cadherin	Proteintech	22018-1-AP
Vimentin	Proteintech	10366-1-AP
IHC
Ki67	Proteintech	27309-1-AP
HNF1B	Proteintech	12533-1-AP
IF
HNF1B	Proteintech	12533-1-AP
MEK1/2	AiFang Biological Technology	AF300214
p-MEK1/2 Ser218/222	Cell Signaling Technology	9121
ERK1/2	GeneTex	GTX134462
p-ERK1/2 Thr202/Tyr204	Cell Signaling Technology	9101

## Sheet: S5
Table S5. CpG sites within the HNF1B promoter region from TSS
DNA Sequence of the HNF1B Gene Promoter Region (GRCh38/hg38，37745330-37745590).

## Sheet: S6
Table S6. Clinicopathological characteristics and HNF1B pyrosequencing outcomes of 22 BLCA specimens
ID	Gender	Age	Grade	Subtype	Muscle_invasive	Ki67+ propotion (%)	HNF1B+ propotion (%)	Meth at site 1 (%)	Meth at site 2 (%)	Meth at site 3 (%)	Meth at site 4 (%)	Meth at site 5 (%)	Meth at site 6 (%)	Average meth. (%)
01	male	70	low	papillary	NMIBC	5	30	0	0	0	0	0	0	0
02	male	62	high	non-papillary	MIBC	40	10	4.47	1.53	7.1	7.42	6.54	5.94	5.5
03	male	51	high	non-papillary	MIBC	60	5	7.2	2.95	27.99	24.87	10.28	23.41	16.1167
04	female	71	high	non-papillary	MIBC	40	20	7	1.83	4.91	6.64	3.88	5.49	4.95833
05	male	59	high	papillary	NMIBC	20	50	0	0	0	0	0	0	0
06	male	67	high	non-papillary	MIBC	30	5	4.3	5.39	10.39	13.72	7.88	39.91	13.5983
07	male	54	high	papillary	NMIBC	20	5	7.15	4.97	15.31	15.37	8.3	13.99	10.8483
08	male	72	high	papillary	NMIBC	20	10	5.02	1.48	7.22	7.21	27.31	7.51	9.29167
09	male	52	high	non-papillary	NMIBC	35	20	5.7	3.08	5.8	6.22	2.01	7.14	4.99167
10	male	70	high	non-papillary	MIBC	40	0	10.1	2.42	8.96	26.8	7.63	19.62	12.5883
11	male	73	high	papillary	NMIBC	5	5	2.27	6.52	8.65	8.64	5.91	8.85	6.80667
12	male	66	low	papillary	NMIBC	10	10	4.83	2.3	5.7	5.55	5.43	5.43	4.87333
13	male	68	high	non-papillary	MIBC	50	10	7.79	4.66	9.22	10.74	5.48	9.06	7.825
14	male	85	high	non-papillary	MIBC	30	30	6.24	3.09	8.96	11.08	4.52	10.32	7.36833
15	female	56	low	papillary	NMIBC	5	10	3.3	1.64	5.86	6.95	4.48	4.66	4.48167
16	male	68	low	papillary	NMIBC	10	10	2.48	1.57	2.76	5.68	3.31	5.25	3.50833
17	male	57	low	papillary	NMIBC	3	5	4.38	3.15	3.89	8.51	3.82	4.87	4.77
18	male	73	high	non-papillary	NMIBC	20	50	3.41	2.59	3.01	6.52	5.06	4.89	4.24667
19	male	59	low	papillary	NMIBC	20	10	3.28	2.61	5.03	5.93	4.04	5.12	4.335
20	male	67	low	papillary	NMIBC	5	10	4.94	4.22	6.37	4.75	3.53	5.56	4.895
21	male	83	low	papillary	NMIBC	30	10	3.04	0	2.34	3.59	2.89	3.99	2.64167
22	female	65	high	papillary	NMIBC	30	10	5.01	2.67	7.05	8.25	4.77	7.99	5.95667

## Sheet: S7
Table S7. Differential gene expression between control and HNF1B-knockdown (shHNF1B) T24 cells.
Tag	logFC	AveExpr	t	P.Value	adj.P.Val	B
RANP4	3.02337	-0.204555	13.9545	1.76111e-05	0.396354	1.66851
SYT11	2.60236	-2.02509	10.1173	9.63095e-05	0.396354	1.00505
TNR	3.02827	-2.40122	9.42446	0.000139331	0.396354	0.823579
AP003071.5	3.46933	-2.12806	9.09929	0.000167118	0.396354	0.729064
BTF3L4P2	-1.28101	5.03468	-9.08933	0.000168067	0.396354	0.726065
CUX2	2.07404	-4.22474	8.81216	0.00019719	0.396354	0.640083
CYP4F35P	-2.67487	-2.07489	-8.65897	0.000215814	0.396354	0.590353
PSG4	-1.50121	-0.0751431	-8.62411	0.000220335	0.396354	0.578811
ZNF695	-1.15522	-0.185423	-8.27459	0.000272385	0.396354	0.458169
SOX21-AS1	-2.56159	-2.65757	-8.19429	0.0002863	0.396354	0.429148
BTF3L4	-1.20021	4.86063	-7.87738	0.000349993	0.396354	0.30954
AC109460.1	-2.31465	#NAME?	-13.9866	7.42808e-05	0.396354	0.298267
ADAMTS9-AS1	1.97774	-2.30399	7.82277	0.000362575	0.396354	0.28808
TMEM40	-1.4967	1.35232	-7.79224	0.000369839	0.396354	0.275971
TSPAN15	1.16352	3.0029	7.73226	0.000384611	0.396354	0.251944
TM2D2	1.1312	3.98159	7.69301	0.000394652	0.396354	0.236047
AC015922.3	-1.57977	3.60303	-7.61948	0.0004143	0.396354	0.205894
PPP1R3G	1.23262	0.235016	7.59881	0.000420025	0.396354	0.197332
SMIM10L2B	-1.35903	-1.99468	-7.5894	0.000422663	0.396354	0.19342
AC134312.5	1.77014	1.04299	7.53751	0.000437561	0.396354	0.171703
WNT10A	-2.45341	#NAME?	-12.2853	0.000130878	0.396354	0.151727
CDH3	-1.44287	-2.41747	-7.47099	0.000457569	0.396354	0.143492
BX088651.4	2.57234	#NAME?	12.0632	0.000141693	0.396354	0.128798
CA8	1.52977	2.10116	7.41066	0.000476643	0.396354	0.117546
AC009093.2	1.87905	-2.3688	7.35673	0.000494481	0.396354	0.0940596
MATK	-1.18859	-1.10586	-7.04037	0.000616297	0.399059	-0.0495659
SLC39A11	1.07079	2.18536	7.01336	0.000628234	0.399059	-0.0623062
IL24	-2.54138	1.33344	-7.00295	0.000632904	0.399059	-0.0672353
AC006213.1	-1.74303	-1.1673	-6.97772	0.000644399	0.399059	-0.0792356
IER3IP1	-1.42453	3.94403	-6.944	0.000660138	0.399059	-0.0953759
RNU4-23P	-2.26226	#NAME?	-10.1663	0.000297199	0.396354	-0.116491
AC008895.1	2.30006	-1.70566	6.83299	0.000715224	0.399059	-0.149393
MMP1	1.03362	5.96587	6.76459	0.000751829	0.399059	-0.183352
C4A	2.70979	#NAME?	9.6782	0.000367203	0.396354	-0.197636
TAGLN	-1.3479	3.99595	-6.64188	0.000823112	0.399059	-0.245603
MMP10	1.22452	0.931081	6.63407	0.000827909	0.399059	-0.249623
ANGPTL4	2.43826	2.87567	6.6261	0.000832841	0.399059	-0.253737
TNFSF15	1.40219	0.462515	6.59713	0.000851048	0.399059	-0.26874
UPF3AP2	1.49505	-2.13693	6.5859	0.00085823	0.399059	-0.274583
CCL5	-1.21116	2.68579	-6.52885	0.000895824	0.408209	-0.304495
CYB5R2	1.01058	3.93516	6.3943	0.000992338	0.421734	-0.376595
LINC01127	-1.71771	-0.0783159	-6.38173	0.00100196	0.421734	-0.383443
IL32	-1.34911	-0.745428	-6.28171	0.00108248	0.421734	-0.438641
SATB1	1.51854	-1.06876	6.18543	0.00116718	0.421734	-0.492977
AC096642.1	2.38411	-1.99256	6.18228	0.00117008	0.421734	-0.494773
LINC00865	1.72334	#NAME?	8.21732	0.000737453	0.399059	-0.503101
RRAD	1.35457	1.47003	6.08938	0.00125944	0.421734	-0.548377
ANKRD30B	-2.69884	0.0444774	-6.07621	0.00127275	0.421734	-0.55607
FAM71E1	-1.26132	0.740858	-6.04396	0.00130601	0.421734	-0.575003
MAP1LC3A	1.20267	0.167208	5.93645	0.00142442	0.421734	-0.639136
MMP3	-1.09876	4.37475	-5.88756	0.00148235	0.421734	-0.668823
ALG5	-1.17502	5.16017	-5.8581	0.00151858	0.421734	-0.686871
ENPP2	-1.22236	#NAME?	-7.46342	0.00110539	0.421734	-0.708342
REP15	2.34316	-0.930119	5.79804	0.00159566	0.421734	-0.724049
AC009237.15	-1.42324	-0.512858	-5.78506	0.0016129	0.421734	-0.732145
MZT1	-1.10421	6.58798	-5.76345	0.0016421	0.421734	-0.745687
PACERR	1.64085	0.632941	5.7516	0.00165838	0.421734	-0.753143
CA12	2.41717	-0.434627	5.69694	0.00173589	0.421734	-0.787787
Z97989.1	-1.39221	-1.60611	-5.66949	0.00177639	0.421734	-0.805344
PTPRH	1.1823	0.929765	5.64982	0.00180609	0.424226	-0.817996
COL5A3	1.969	#NAME?	7.08609	0.00137225	0.421734	-0.826636
PLD4	2.23585	-3.67802	5.63359	0.00183103	0.425058	-0.82848
AL591767.3	1.969	#NAME?	7.07609	0.00138032	0.421734	-0.829928
DUOX2	2.05141	#NAME?	7.07025	0.00138506	0.421734	-0.831854
SH3TC2-DT	2.56918	-1.95579	5.61963	0.00185279	0.425058	-0.837524
DEPP1	2.3388	1.45148	5.61151	0.0018656	0.425058	-0.842802
PTAFR	1.37332	#NAME?	7.02716	0.00142066	0.421734	-0.846164
CHST1	1.18437	2.14827	5.56806	0.00193585	0.434337	-0.871197
FGF14	1.30006	-5.45895	5.52516	0.00200824	0.434337	-0.899513
ANP32C	-1.16847	#NAME?	-6.86462	0.00156528	0.421734	-0.901587
SLC14A1	1.59399	1.40253	5.48581	0.00207739	0.434337	-0.925727
RAB28P5	1.19118	#NAME?	6.77866	0.00164893	0.421734	-0.931854
CMTM2	1.19118	#NAME?	6.77866	0.00164893	0.421734	-0.931854
NDRG1	1.5386	5.68394	5.46563	0.00211392	0.434337	-0.939262
RSAD2	-1.07008	2.73265	-5.46014	0.00212399	0.434337	-0.942954
KLRC1	-2.22401	-0.151507	-5.45679	0.00213016	0.434337	-0.94521
DBNDD1	1.25182	2.87074	5.43211	0.00217625	0.434337	-0.96188
MAGEA1	-1.77161	0.74429	-5.39835	0.0022412	0.434337	-0.98484
LEMD1	2.62773	-0.149657	5.38822	0.00226111	0.434337	-0.991763
AC012313.6	2.17163	-0.234115	5.36627	0.00230498	0.434337	-1.00682
AC087289.1	-2.57111	#NAME?	-12.6742	0.000504489	0.396354	-1.01582
SMPDL3B	1.25613	0.317623	5.34291	0.00235275	0.434337	-1.02292
MEDAG	1.74261	0.0947508	5.31675	0.00240761	0.434337	-1.04106
AL512506.1	-2.43959	#NAME?	-12.0573	0.000597763	0.399059	-1.05155
RAB39B	1.21696	1.60877	5.29304	0.00245862	0.434337	-1.0576
KCTD21-AS1	-1.13749	-0.289287	-5.28907	0.00246728	0.434337	-1.06038
MRAP2	-1.34408	0.474866	-5.28496	0.00247628	0.434337	-1.06325
BLZF2P	1.96673	-1.1863	5.25437	0.0025445	0.434337	-1.08476
FGFBP1	-2.09091	1.40692	-5.24163	0.00257354	0.434337	-1.09375
SLC29A4	2.75965	#NAME?	6.29899	0.00222855	0.434337	-1.11382
LDHAP7	2.65845	#NAME?	11.0889	0.000794044	0.399059	-1.11813
WEE2-AS1	2.70187	#NAME?	11.0401	0.000805987	0.399059	-1.12188
PCSK9	-1.86439	1.51845	-5.20051	0.00266994	0.440003	-1.12298
RMDN2	-1.09718	0.388002	-5.18557	0.00270599	0.440003	-1.13367
IL6	-1.07437	6.40271	-5.15836	0.00277309	0.440003	-1.15322
COL13A1	1.08914	2.85725	5.15698	0.00277655	0.440003	-1.15421
AC026704.1	1.69075	0.972044	5.13838	0.0028236	0.440003	-1.16766
LINC01579	-1.29245	#NAME?	-6.15472	0.00244904	0.434337	-1.1732
AL135999.1	-1.29245	#NAME?	-6.15472	0.00244904	0.434337	-1.1732
TUBAL3	2.07145	#NAME?	6.14967	0.00245722	0.434337	-1.17531
ADAM28	2.23585	-4.10054	5.12744	0.00285168	0.440003	-1.17559
TSPAN2	-1.17717	1.468	-5.12704	0.00285272	0.440003	-1.17588
BTBD11	1.49906	2.12673	5.11956	0.00287213	0.440003	-1.18131
FCMR	-1.49146	1.88254	-5.11751	0.00287748	0.440003	-1.18281
PTGIR	1.30831	#NAME?	6.11661	0.00251162	0.434337	-1.18927
THAP7-AS1	-1.32254	-0.182636	-5.0702	0.00300407	0.440066	-1.21741
SLCO2B1	2.76965	#NAME?	9.69811	0.00124806	0.421734	-1.24367
SLC25A21	-1.32244	0.0360377	-5.01181	0.00316926	0.440066	-1.26064
AFAP1L2	1.58238	0.613604	5.00819	0.00317982	0.440066	-1.26333
TMCC3	1.32587	2.26398	4.99928	0.00320605	0.440066	-1.26999
ATP6V1G2	2.20979	#NAME?	5.92535	0.00285624	0.440003	-1.27241
RIPOR2	-1.16002	-1.29038	-4.99499	0.00321875	0.440066	-1.27319
GLUD1P2	1.47012	#NAME?	5.91901	0.0028686	0.440003	-1.27524
CCL20	-1.36126	2.41316	-4.98904	0.00323648	0.440066	-1.27765
ZNF793-AS1	-2.39892	#NAME?	-5.87334	0.00295961	0.440066	-1.29576
AP002761.4	1.16746	2.8149	4.96333	0.00331435	0.440066	-1.29695
SYNGR3	1.29218	1.69021	4.95747	0.00333242	0.440066	-1.30137
NOXA1	1.31767	2.37282	4.95412	0.0033428	0.440066	-1.3039
AC138207.7	1.83065	#NAME?	5.84401	0.00301987	0.440066	-1.30908
RASA4DP	2.34504	#NAME?	9.09711	0.00154693	0.421734	-1.31254
CBX3P9	-1.25104	2.52163	-4.93794	0.00339341	0.440066	-1.31614
IDI2-AS1	-1.1013	#NAME?	-5.82526	0.00305917	0.440066	-1.31764
AC107983.1	-1.09662	#NAME?	-5.79286	0.00312854	0.440066	-1.33254
AC099509.1	-1.09662	#NAME?	-5.79286	0.00312854	0.440066	-1.33254
P2RX6	-2.26584	#NAME?	-8.91255	0.00165677	0.421734	-1.33589
AL360093.1	-2.29916	#NAME?	-8.80915	0.00172268	0.421734	-1.34947
AP000560.1	2.15389	#NAME?	8.78021	0.00174173	0.421734	-1.35333
AC120498.9	-1.66847	#NAME?	-5.7399	0.00324606	0.440066	-1.35719
BSX	-2.9328	#NAME?	-12.8813	0.000477405	0.396354	-1.35814
PPL	1.55684	1.57318	4.88042	0.00358064	0.452185	-1.36
BMF	1.68665	3.47186	4.87697	0.00359224	0.452185	-1.36265
AC012213.4	1.12401	#NAME?	5.70746	0.00332063	0.440066	-1.37245
AC008750.5	1.12401	#NAME?	5.70746	0.00332063	0.440066	-1.37245
AC004771.2	-1.07609	#NAME?	-5.69742	0.00334415	0.440066	-1.37721
TRPM2	-1.26009	-1.01438	-4.84762	0.0036927	0.459751	-1.38527
SH3PXD2A	1.98124	2.12845	4.82044	0.00378862	0.462629	-1.40634
IQCD	1.32232	3.72048	4.80531	0.00384327	0.465772	-1.41814
AC135050.3	-1.79499	#NAME?	-8.24251	0.00215014	0.434337	-1.43084
AC012557.1	2.52734	-0.0189156	4.78417	0.00392113	0.472693	-1.43467
AC068733.3	2.27787	#NAME?	8.12102	0.00225891	0.434337	-1.44996
NME1-NME2	2.80266	-0.708525	4.76123	0.00400768	0.472956	-1.45271
TMEM232	-1.55616	-2.70098	-4.74435	0.00407277	0.472956	-1.46604
IQCJ-SCHIP1-AS1	-1.77863	#NAME?	-7.96035	0.00241379	0.434337	-1.47624
ST13P3	1.0975	-0.066828	4.72952	0.00413093	0.472956	-1.47779
EVI2B	-1.3679	1.12109	-4.72298	0.00415691	0.472956	-1.48299
MRPL40P1	1.87905	-0.326435	4.71909	0.00417241	0.472956	-1.48608
AC010261.2	1.59882	#NAME?	7.88129	0.00249499	0.434337	-1.4896
LINC00862	-1.59204	#NAME?	-7.82478	0.00255516	0.434337	-1.49934
KRT18P7	2.88479	#NAME?	10.1763	0.00106136	0.421734	-1.50843
ADGRV1	1.02425	-2.10983	4.68746	0.0043012	0.478355	-1.51134
CADPS	1.51399	#NAME?	5.41145	0.00410556	0.472956	-1.51808
CXCL10	-1.51282	4.18729	-4.67234	0.00436439	0.478355	-1.52348
KCNH4	-2.2698	#NAME?	-9.96929	0.00113745	0.421734	-1.52438
LAMA5-AS1	1.39001	#NAME?	5.39778	0.00414687	0.472956	-1.52509
TMEM163	1.38721	-1.07753	4.64101	0.00449867	0.479945	-1.54875
MAF	1.18676	0.111996	4.63598	0.00452069	0.479945	-1.55283
KRT81	-1.275	4.86629	-4.63409	0.00452898	0.479945	-1.55436
AGXT2	1.02161	1.05179	4.61412	0.00461772	0.480017	-1.57058
AC025754.1	1.99749	#NAME?	7.4338	0.00302662	0.440066	-1.57107
AL355994.2	1.99749	#NAME?	7.4338	0.00302662	0.440066	-1.57107
FAM95B1	1.41138	#NAME?	5.2966	0.00446878	0.479945	-1.57778
AP001596.1	1.41138	#NAME?	5.2966	0.00446878	0.479945	-1.57778
DDIT4L	1.28258	-0.395891	4.60493	0.00465925	0.480017	-1.57808
AC245297.1	-1.50547	2.97795	-4.59767	0.00469232	0.480017	-1.584
KRT15	1.13233	0.531498	4.59599	0.00470004	0.480017	-1.58538
AF111169.3	-2.06714	#NAME?	-9.07919	0.00155718	0.421734	-1.60346
C1orf116	1.78541	#NAME?	7.20846	0.00334926	0.440066	-1.61618
ADAMTSL4	1.43719	0.0098886	4.55459	0.00489434	0.480668	-1.61938
GALNT4	1.03704	#NAME?	5.1974	0.00481381	0.480668	-1.63085
AL512638.1	-1.42324	-1.17719	-4.5176	0.00507577	0.480668	-1.65003
AL512791.1	-1.41244	2.29786	-4.51281	0.00509981	0.480668	-1.65402
KLF17	1.80633	#NAME?	7.02478	0.00364527	0.45634	-1.65519
TBX2-AS1	-1.08394	1.09921	-4.51105	0.00510868	0.480668	-1.65548
AL354718.3	1.74071	-0.339597	4.50525	0.00513807	0.480668	-1.66032
CD163L1	-1.05494	1.95606	-4.50473	0.00514072	0.480668	-1.66076
DPY19L2	-1.0614	1.42331	-4.50007	0.00516445	0.480668	-1.66465
AC107021.1	1.70227	#NAME?	6.95508	0.00376629	0.462629	-1.67055
MRPL3P1	1.51399	#NAME?	5.12062	0.00510288	0.480668	-1.67292
AC103925.1	-3.14047	#NAME?	-6.93783	0.00379703	0.462629	-1.6744
PDCD1LG2	-1.08838	2.28319	-4.47981	0.00526911	0.480668	-1.6816
MUC5AC	-2.94653	-4.20666	-4.47696	0.00528403	0.480668	-1.68399
AL031846.2	1.12071	#NAME?	5.08667	0.00523725	0.480668	-1.69179
RPL3L	-2.19722	-2.25328	-4.46046	0.00537136	0.480668	-1.69787
MSC-AS1	-2.29916	#NAME?	-6.82435	0.00400737	0.472956	-1.70021
TLL1	-1.61488	-2.5513	-4.45372	0.00540751	0.480668	-1.70355
TBX1	-1.36962	#NAME?	-5.06212	0.00533709	0.480668	-1.70556
AC010883.1	1.39001	#NAME?	5.06018	0.00534507	0.480668	-1.70665
GAL3ST1	2.29249	-2.10688	4.44041	0.00547973	0.480668	-1.7148
HTR2C	1.90939	#NAME?	6.75731	0.00413863	0.472956	-1.71587
DMGDH	-1.97689	#NAME?	-6.75354	0.00414617	0.472956	-1.71676
CR769767.2	2.1308	#NAME?	5.02669	0.00548515	0.480668	-1.72557
LINC02157	1.7858	#NAME?	6.68816	0.00427981	0.478355	-1.73235
TNFRSF14-AS1	-1.83668	-2.48015	-4.41915	0.00559734	0.48356	-1.73282
BNC2-AS1	-1.83071	-0.081926	-4.37575	0.00584652	0.489031	-1.76989
LINC01615	1.48259	0.664508	4.36615	0.00590334	0.489031	-1.77813
AC110285.6	2.34221	#NAME?	4.93234	0.00590407	0.489031	-1.77983
LINC01534	-1.04072	0.307252	-4.35456	0.00597282	0.489031	-1.78812
FOXC2-AS1	-1.26584	#NAME?	-6.44268	0.00483316	0.480668	-1.7937
AF111167.2	-2.01187	#NAME?	-4.90855	0.00601561	0.489031	-1.79372
PBX2P1	2.11929	#NAME?	7.47593	0.00297076	0.440066	-1.80485
HID1	1.11363	2.28573	4.33304	0.00610419	0.491442	-1.80671
S100A9	-1.49997	#NAME?	-4.86395	0.00623166	0.495702	-1.82002
AC020898.1	-1.77137	0.450297	-4.31715	0.00620336	0.495702	-1.8205
AP002478.1	-1.77621	-1.20785	-4.31304	0.00622929	0.495702	-1.82407
AC027307.3	1.1799	2.53034	4.30766	0.00626342	0.495702	-1.82875
AC005307.1	1.66323	-0.210041	4.30728	0.00626589	0.495702	-1.82909
GLYAT	-1.6521	#NAME?	-7.25628	0.00327726	0.440066	-1.8405
ABI3BP	1.65233	-1.02396	4.28699	0.00639663	0.496935	-1.84679
LINC01128	1.11147	2.26772	4.27686	0.0064631	0.496935	-1.85566
AL135786.1	-1.77863	#NAME?	-6.2065	0.00545415	0.480668	-1.85716
AC008957.3	-1.77863	#NAME?	-6.2065	0.00545415	0.480668	-1.85716
AP000708.1	1.07404	-1.36993	4.25979	0.00657683	0.496935	-1.87065
AC097523.1	-1.93774	#NAME?	-4.77064	0.00671419	0.496935	-1.87607
AL139288.1	-1.29245	#NAME?	-4.76909	0.00672261	0.496935	-1.87702
KLHL14	1.11769	1.98926	4.25026	0.0066414	0.496935	-1.87905
UBQLNL	-1.29161	#NAME?	-4.76555	0.00674176	0.496935	-1.87917
SPCS2P4	1.37854	5.30364	4.24922	0.00664844	0.496935	-1.87996
AC010733.1	-2.48856	#NAME?	-4.74753	0.00684051	0.496935	-1.89017
SNORD19	-2.16663	#NAME?	-4.73632	0.00690278	0.497471	-1.89704
ALDH1A1	1.47514	-0.440468	4.22616	0.00680775	0.496935	-1.90035
CLU	1.23709	1.43201	4.22429	0.00682085	0.496935	-1.90201
AC011450.1	-1.22907	#NAME?	-6.04013	0.00595327	0.489031	-1.9047
AC011451.1	-1.14076	3.14672	-4.22035	0.00684856	0.496935	-1.9055
AP005121.1	-2.82731	#NAME?	-6.74098	0.00417143	0.472956	-1.93418
AC006299.1	-1.44713	#NAME?	-5.92516	0.00633233	0.496412	-1.93899
KLF3P1	-1.44713	#NAME?	-5.92516	0.00633233	0.496412	-1.93899
AL157935.1	1.65234	#NAME?	4.66131	0.0073373	0.505616	-1.94355
HR	1.15315	0.67485	4.17237	0.00719647	0.505616	-1.94829
AL135905.1	-1.16404	-0.600799	-4.172	0.0071992	0.505616	-1.94862
MIR3619	-1.51776	#NAME?	-6.66624	0.00432584	0.478355	-1.94906
NCALD	2.78596	#NAME?	6.65464	0.00435044	0.478355	-1.9514
LONRF2P1	-1.8815	#NAME?	-6.6371	0.004388	0.478355	-1.95496
ADGRF1	1.62096	2.85161	4.16316	0.00726556	0.505616	-1.95656
RN7SL473P	1.94637	#NAME?	5.84002	0.00663294	0.496935	-1.96519
LINC01411	-1.87843	-0.141826	-4.15263	0.00734545	0.505616	-1.96603
AL080276.2	-1.43959	#NAME?	-5.81224	0.00673491	0.496935	-1.97389
THBS2	1.99627	1.60458	4.14361	0.00741466	0.505795	-1.97416
AC010285.3	1.37646	#NAME?	4.60782	0.00766713	0.50701	-1.9773
PHBP9	-1.70808	#NAME?	-4.56982	0.00791211	0.507677	-2.00157
AC055720.2	-2.54008	2.89026	-4.10888	0.00768818	0.50701	-2.00559
ZNF763	-1.23571	-1.25052	-4.10765	0.0076981	0.50701	-2.00671
TMPOP2	-2.20121	-0.523574	-4.10246	0.00774003	0.507677	-2.01143
PLCB4	1.30414	0.16174	4.10017	0.00775856	0.507677	-2.01351
AC005822.1	1.319	#NAME?	4.53789	0.0081252	0.507677	-2.02215
ZNF467	1.838	1.60542	4.07418	0.00797307	0.507677	-2.03724
BOC	1.07678	-2.2523	4.07342	0.00797939	0.507677	-2.03793
ZP1	2.3742	-1.2291	4.06209	0.00807511	0.507677	-2.04832
MISP3	1.1565	1.17815	4.0546	0.00813899	0.507677	-2.05519
AC021945.1	-3.2999	#NAME?	-6.15714	0.0055965	0.48356	-2.06045
PCDH1	1.19406	5.4442	4.0471	0.0082037	0.507677	-2.0621
RPL23AP25	1.20501	#NAME?	5.53331	0.00787754	0.507677	-2.06555
FABP6	1.20501	#NAME?	5.53331	0.00787754	0.507677	-2.06555
DEPDC1-AS1	-2.37866	-0.489075	-4.02936	0.00835885	0.508918	-2.07846
AL137127.1	1.68407	-1.38937	4.02488	0.00839858	0.508918	-2.0826
DIAPH2-AS1	-2.00409	#NAME?	-4.44509	0.00878422	0.514626	-2.08298
AC005759.1	1.70426	#NAME?	6.01187	0.00604373	0.489031	-2.09576
RNU6-529P	1.70346	#NAME?	6.00907	0.00605278	0.489031	-2.09645
AL158839.1	1.70346	#NAME?	6.00907	0.00605278	0.489031	-2.09645
AC026803.2	1.18408	#NAME?	5.42331	0.00839505	0.508918	-2.10396
LINC02300	1.52835	#NAME?	4.41089	0.00904294	0.514626	-2.10578
AL162595.1	1.89001	#NAME?	4.39703	0.00915033	0.514626	-2.11508
IQGAP1	1.34058	6.55909	3.98439	0.00876737	0.514626	-2.1202
LINC00634	1.68066	#NAME?	4.38678	0.00923073	0.514626	-2.12197
SH2D2A	1.21022	1.24964	3.98233	0.00878657	0.514626	-2.12211
AF131215.2	2.48081	#NAME?	5.8989	0.00642318	0.496935	-2.1244
SPDYE12P	-1.63645	#NAME?	-4.37656	0.00931176	0.514626	-2.12887
PRRT3	1.08598	2.79227	3.97276	0.00887663	0.514626	-2.13105
EXTL1	1.6624	#NAME?	5.86421	0.00654573	0.496935	-2.13341
ATXN2-AS	-1.33557	0.685116	-3.96599	0.00894103	0.514626	-2.13739
AC011498.3	1.6667	#NAME?	4.35758	0.00946446	0.514626	-2.14173
LINC02167	-1.46559	1.14492	-3.95781	0.00901941	0.514626	-2.14505
CLDN7	2.53354	-2.04387	3.94884	0.00910641	0.514626	-2.15347
CDA	-1.35036	0.369631	-3.93954	0.00919752	0.514626	-2.16222
AP003108.4	1.65428	#NAME?	5.2419	0.00934596	0.514626	-2.17031
MIR762HG	1.20158	-0.529213	3.92214	0.00937075	0.514626	-2.17862
DEPDC7	-1.03485	0.89631	-3.92163	0.00937584	0.514626	-2.1791
WDR82P1	-1.48841	#NAME?	-4.29973	0.00994835	0.514626	-2.18132
KCNK3	1.06936	4.73639	3.91902	0.00940221	0.514626	-2.18157
PDLIM1P4	1.70753	-0.619886	3.91448	0.00944825	0.514626	-2.18587
AL591846.2	1.59797	#NAME?	4.26833	0.0102233	0.514626	-2.20307
BX255925.2	-1.2698	#NAME?	-5.57714	0.0076826	0.50701	-2.21214
SNORA22	1.52835	#NAME?	4.25194	0.0103703	0.514626	-2.21449
NDUFA6-DT	1.0601	-1.22622	3.88079	0.00979758	0.514626	-2.21785
AL021707.3	-2.07031	#NAME?	-4.2462	0.0104225	0.514626	-2.21851
ANO1	1.54572	-2.08718	3.87785	0.00982875	0.514626	-2.22065
AC136604.2	1.3459	-0.0575729	3.877	0.00983775	0.514626	-2.22146
AC022154.1	2.40964	#NAME?	4.23611	0.0105147	0.514626	-2.22557
ANKFN1	-1.50307	-2.65326	-3.87202	0.00989087	0.514626	-2.22621
LINC01094	-1.25473	#NAME?	-5.51095	0.0079794	0.507677	-2.2314
AC010615.1	-1.16272	1.02602	-3.86313	0.00998649	0.514626	-2.2347
AC011352.1	-2.18426	#NAME?	-4.22218	0.0106438	0.514626	-2.23536
AL132780.4	1.74602	0.420286	3.86003	0.0100201	0.514626	-2.23767
RPL7P26	2.07247	#NAME?	4.21819	0.0106811	0.514626	-2.23818
AC006252.1	2.25822	-0.474724	3.85635	0.0100601	0.514626	-2.24119
AC016957.2	1.23585	-0.137552	3.85349	0.0100914	0.514626	-2.24393
REELD1	-1.93959	#NAME?	-5.03898	0.0105765	0.514626	-2.2492
CPA4	-1.07176	4.9273	-3.84438	0.0101916	0.514626	-2.25266
CKS1BP2	-1.39221	1.5334	-3.84229	0.0102148	0.514626	-2.25467
AC024361.1	-1.55402	-0.138568	-3.84029	0.010237	0.514626	-2.25659
VWA5A	1.12038	2.32164	3.83661	0.010278	0.514626	-2.26012
C11orf98	1.96516	#NAME?	4.18714	0.0109768	0.514626	-2.26015
SNORA59A	-1.69218	#NAME?	-4.18499	0.0109976	0.514626	-2.26167
AC124312.2	-1.12691	#NAME?	-4.18451	0.0110023	0.514626	-2.26202
AC087392.2	1.79849	#NAME?	4.18077	0.0110386	0.514626	-2.26467
ENPP5	1.01385	#NAME?	4.99774	0.0108511	0.514626	-2.26587
RNU6-759P	1.01385	#NAME?	4.99774	0.0108511	0.514626	-2.26587
AL162413.1	1.01385	#NAME?	4.99774	0.0108511	0.514626	-2.26587
AC131212.1	1.01385	#NAME?	4.99774	0.0108511	0.514626	-2.26587
ADCY1	-1.99466	-4.01212	-3.8196	0.01047	0.514626	-2.2765
AP001178.3	1.17482	#NAME?	4.9626	0.0110922	0.514626	-2.28025
EGR3	1.61985	-1.43728	3.81351	0.0105398	0.514626	-2.28238
LINC00539	2.22235	#NAME?	4.15476	0.0112954	0.514626	-2.28324
CX3CR1	-1.00708	#NAME?	-4.94972	0.0111822	0.514626	-2.28556
AC007639.1	-1.00708	#NAME?	-4.94972	0.0111822	0.514626	-2.28556
AC091153.1	-1.00668	#NAME?	-4.94721	0.0111999	0.514626	-2.2866
COL19A1	-1.00668	#NAME?	-4.94721	0.0111999	0.514626	-2.2866
SERPINA5	1.3521	-0.524004	3.80763	0.0106077	0.514626	-2.28807
AC114490.1	1.6667	#NAME?	4.1457	0.0113865	0.514626	-2.28974
SLC22A3	1.56918	-1.75706	3.79927	0.010705	0.514626	-2.29616
BVES-AS1	-1.06344	#NAME?	-4.13395	0.011506	0.514626	-2.2982
BNIP3P1	1.82682	#NAME?	4.12922	0.0115545	0.514626	-2.30161
RPS4XP16	-1.27863	#NAME?	-4.90814	0.0114793	0.514626	-2.30286
DGCR6	-1.27863	#NAME?	-4.90814	0.0114793	0.514626	-2.30286
AC015813.7	2.09882	#NAME?	4.87556	0.011719	0.514626	-2.31657
EVI2A	-1.08234	0.483862	-3.77193	0.0110302	0.514626	-2.32271
NTSR1	1.83207	0.453768	3.76998	0.0110538	0.514626	-2.3246
C7orf57	-2.39006	-1.10512	-3.75883	0.0111901	0.514626	-2.33548
AC138356.1	2.06551	#NAME?	4.07995	0.0120743	0.514626	-2.33738
DRD2	1.03607	0.720064	3.7549	0.0112385	0.514626	-2.33932
SPSB3	1.55318	-1.02956	3.75271	0.0112655	0.514626	-2.34145
CR786580.1	-1.24305	-1.76239	-3.74838	0.0113194	0.514626	-2.34569
AC024940.1	1.27827	#NAME?	4.79807	0.0123148	0.515855	-2.34978
MORN3	1.06921	-1.63187	3.74335	0.0113823	0.514626	-2.35062
LINC00324	2.56052	-0.802089	3.72689	0.0115908	0.514626	-2.36676
SNAP25	-1.44473	#NAME?	-4.03961	0.0125205	0.515855	-2.36701
FCER1G	1.54572	-1.50092	3.72586	0.011604	0.514626	-2.36778
AC025754.2	-1.46978	#NAME?	-4.03289	0.0125967	0.516571	-2.37197
AC090948.3	-2.03212	#NAME?	-4.03009	0.0126286	0.516571	-2.37404
AC113410.3	-2.57925	#NAME?	-4.73328	0.0128424	0.523072	-2.37818
C13orf46	1.24642	-0.187627	3.7139	0.0117584	0.514626	-2.37954
ADAMTS9	1.27881	3.59907	3.69664	0.0119852	0.514626	-2.39657
AL162231.1	-1.25386	-0.940552	-3.69132	0.0120561	0.514626	-2.40183
TNFRSF21	1.2238	6.43335	3.68675	0.0121174	0.514626	-2.40636
ACTG2	-2.55819	#NAME?	-4.942	0.0112366	0.514626	-2.41612
NOX5	1.01168	0.561366	3.66948	0.0123523	0.515855	-2.42349
CLK2P1	1.77986	#NAME?	3.95703	0.0134958	0.531583	-2.42863
SCG5	-1.05454	2.98136	-3.6634	0.0124362	0.515855	-2.42954
HNRNPA1P4	-1.83071	-0.902701	-3.6587	0.0125015	0.515855	-2.43422
CNTNAP3C	1.14224	#NAME?	3.94351	0.013664	0.534833	-2.43886
FBXO16	1.00982	0.0249614	3.65123	0.0126061	0.516571	-2.44166
AC103739.3	1.5218	#NAME?	3.93635	0.013754	0.534833	-2.44428
AC015911.8	-2.05079	#NAME?	-4.57473	0.0142585	0.540784	-2.45024
LINC01348	-2.7338	#NAME?	-4.84135	0.0119774	0.514626	-2.45274
AC007497.1	-2.45252	#NAME?	-3.92438	0.013906	0.536981	-2.45337
ZAR1	-1.8706	#NAME?	-3.92384	0.0139128	0.536981	-2.45378
AC024937.2	1.1173	#NAME?	4.56505	0.0143511	0.542248	-2.45476
PCDHB16	2.22334	#NAME?	3.92075	0.0139524	0.536981	-2.45613
FSCN2	1.469	#NAME?	3.91835	0.0139832	0.537258	-2.45796
FLRT3	1.18423	0.318753	3.63363	0.0128564	0.523072	-2.45924
GPR162	1.96673	-1.62294	3.63198	0.0128802	0.523107	-2.4609
RANP3	-2.72633	#NAME?	-9.56182	0.00523828	0.480668	-2.46519
AC009570.1	1.75965	#NAME?	3.89943	0.0142292	0.540784	-2.47241
AP001029.1	-2.69194	#NAME?	-9.41154	0.0054423	0.480668	-2.47245
MMP9	1.81928	0.781187	3.61655	0.0131047	0.527922	-2.47636
MATN2	-1.00903	0.952055	-3.61111	0.0131849	0.527922	-2.48182
AP005212.1	-1.85007	#NAME?	-3.88217	0.014458	0.54288	-2.48565
AC004706.1	-1.79161	#NAME?	-3.88042	0.0144815	0.54288	-2.487
NPIPA5	-2.09324	-0.055741	-3.60492	0.0132768	0.527922	-2.48805
AL590399.4	-1.35463	#NAME?	-4.49099	0.0150855	0.547079	-2.48981
FTH1P20	-1.12703	1.4613	-3.60071	0.0133398	0.529501	-2.49229
C6orf52	-1.81322	-0.470439	-3.59458	0.013432	0.531583	-2.49847
SIRPD	1.07065	2.17798	3.58951	0.0135089	0.531583	-2.50358
AP000577.1	-2.52487	#NAME?	-8.82742	0.00635013	0.496412	-2.50377
AC107081.2	-1.36216	#NAME?	-4.45148	0.0154964	0.5491	-2.50886
TMC3-AS1	-2.49155	#NAME?	-8.72772	0.00652589	0.496935	-2.50966
PMF1-BGLAP	1.0672	#NAME?	4.68732	0.0132341	0.527922	-2.51131
AC099811.5	-1.06714	#NAME?	-4.68703	0.0132365	0.527922	-2.51142
AC011005.4	-1.06714	#NAME?	-4.68703	0.0132365	0.527922	-2.51142
BTF3P6	-1.06714	#NAME?	-4.68703	0.0132365	0.527922	-2.51142
AC068234.2	-1.06714	#NAME?	-4.68703	0.0132365	0.527922	-2.51142
AL049646.1	-1.06714	#NAME?	-4.68703	0.0132365	0.527922	-2.51142
ABCA3	1.22967	2.68205	3.57963	0.01366	0.534833	-2.51356
AC009961.3	1.28541	#NAME?	4.43861	0.0156334	0.550024	-2.51512
AP001432.1	-1.86389	-0.346238	-3.57441	0.0137406	0.534833	-2.51884
PTGDR2	-1.93035	#NAME?	-3.83898	0.0150497	0.547079	-2.51905
AC007285.2	-2.09204	#NAME?	-4.41456	0.0158933	0.550024	-2.52688
DNAJC6	-1.12249	1.44354	-3.56215	0.0139321	0.536981	-2.53127
STRA6LP	-2.39578	#NAME?	-8.37507	0.00720507	0.505616	-2.53196
KISS1	-2.39578	#NAME?	-8.37507	0.00720507	0.505616	-2.53196
AL512324.3	-2.37525	#NAME?	-8.33049	0.00729787	0.505616	-2.53495
AC098848.1	-2.37525	#NAME?	-8.33049	0.00729787	0.505616	-2.53495
PLPPR3	2.90373	#NAME?	8.18669	0.00760878	0.50701	-2.54488
SH3RF3-AS1	1.16301	2.3387	3.54694	0.0141738	0.540784	-2.54672
ACER2	-2.07111	#NAME?	-4.37277	0.0163579	0.550024	-2.54754
USHBP1	-1.86389	-3.32788	-3.54309	0.0142357	0.540784	-2.55064
MT-TF	2.51394	#NAME?	8.10551	0.00779252	0.507677	-2.55069
AC100847.1	-1.47391	0.961225	-3.54128	0.0142649	0.540784	-2.55248
AL031590.1	1.82196	#NAME?	3.79437	0.0156908	0.550024	-2.55393
AC007238.1	2.21001	#NAME?	4.35787	0.0165275	0.550024	-2.55497
KLHL7-DT	-1.07361	0.579751	-3.53602	0.0143503	0.542248	-2.55784
AP001160.2	-2.2769	#NAME?	-7.96049	0.00813648	0.507677	-2.56143
AC011294.1	-2.2769	#NAME?	-7.96049	0.00813648	0.507677	-2.56143
AC027575.2	-2.27651	#NAME?	-7.95813	0.00814226	0.507677	-2.56161
RNU6-762P	-2.27651	#NAME?	-7.95813	0.00814226	0.507677	-2.56161
AC008764.9	1.30633	#NAME?	4.34419	0.0166853	0.550024	-2.56182
AP005131.6	1.64137	#NAME?	3.78073	0.0158932	0.550024	-2.56467
AP001107.6	-2.25598	#NAME?	-7.91218	0.00825576	0.507677	-2.56511
AL161911.1	-2.26183	#NAME?	-7.9078	0.00826669	0.507677	-2.56545
DYSF	-1.0878	2.61647	-3.52766	0.014487	0.54288	-2.56637
IL21R-AS1	-2.24091	#NAME?	-7.85933	0.00838907	0.508918	-2.56921
RIMKLBP1	2.48547	#NAME?	7.85894	0.00839006	0.508918	-2.56924
PFN1P8	2.29432	#NAME?	7.78775	0.00857442	0.512755	-2.57488
RASL10B	2.29432	#NAME?	7.78775	0.00857443	0.512755	-2.57488
AC005000.1	1.64857	3.1294	3.51864	0.0146362	0.545335	-2.57559
ABCG2	-1.35985	1.08515	-3.51271	0.0147352	0.545896	-2.58166
AL603839.3	2.03759	#NAME?	4.50652	0.0149277	0.547079	-2.5842
AC116158.1	-1.20866	#NAME?	-3.74817	0.0163889	0.550024	-2.59047
BEAN1	1.65219	-1.08171	3.49322	0.0150659	0.547079	-2.60165
AP000356.2	-1.62008	#NAME?	-3.73109	0.0166561	0.550024	-2.60409
AC139149.1	2.48995	#NAME?	7.41698	0.00963212	0.514626	-2.60639
CCDC188	1.57107	1.22135	3.48689	0.0151751	0.547079	-2.60816
HSD11B1	1.31361	1.16579	3.48466	0.0152137	0.547079	-2.61045
AP005136.2	-1.96806	#NAME?	-4.23323	0.0180371	0.552743	-2.61856
LINC01771	-2.07425	#NAME?	-7.25196	0.0101617	0.514626	-2.62169
AC009927.1	-2.07425	#NAME?	-7.25196	0.0101617	0.514626	-2.62169
AC010463.3	2.00914	#NAME?	4.41664	0.0158706	0.550024	-2.62219
AC087280.2	-1.31891	#NAME?	-3.70429	0.0170856	0.550024	-2.62557
AC009309.1	-1.22068	0.842372	-3.46919	0.0154853	0.5491	-2.62641
SHISA7	-2.05332	#NAME?	-7.20142	0.0103321	0.514626	-2.62655
AC138035.1	-1.58694	#NAME?	-3.69108	0.0173021	0.550024	-2.63621
GRIA4	2.49425	#NAME?	3.6894	0.0173298	0.550024	-2.63757
EID3	-1.36874	-0.0976674	-3.45733	0.0156971	0.550024	-2.63867
GLIS3-AS1	-2.02273	#NAME?	-7.04621	0.0108806	0.514626	-2.64199
AC138904.1	2.2054	#NAME?	6.97337	0.011152	0.514626	-2.64953
AC023794.1	2.2054	#NAME?	6.97337	0.011152	0.514626	-2.64953
LINC02026	2.20461	#NAME?	6.97086	0.0111615	0.514626	-2.64979
RIMBP3B	1.42624	-2.39293	3.44637	0.0158956	0.550024	-2.65002
AL161937.1	2.46016	#NAME?	6.93611	0.0112945	0.514626	-2.65345
AL513548.4	1.68746	#NAME?	4.34062	0.0167268	0.550024	-2.65527
STC1	1.75825	3.25605	3.43651	0.0160766	0.550024	-2.66024
LINC02102	2.01346	#NAME?	6.8344	0.0116967	0.514626	-2.66443
BRCC3P1	2.01346	#NAME?	6.8344	0.0116967	0.514626	-2.66443
AC012360.2	-1.09662	#NAME?	-3.6553	0.0179048	0.552743	-2.66522
AC009093.1	2.67166	#NAME?	3.65384	0.0179299	0.552743	-2.66641
APOE	-2.29372	-1.34467	-3.43052	0.0161877	0.550024	-2.66647
AC119396.1	-1.93991	#NAME?	-6.78228	0.0119104	0.514626	-2.67021
AC016705.2	-1.93951	#NAME?	-6.78006	0.0119197	0.514626	-2.67046
IL34	-1.93951	#NAME?	-6.78006	0.0119197	0.514626	-2.67046
RNU6-1223P	-1.93951	#NAME?	-6.78006	0.0119197	0.514626	-2.67046
CABP1	1.40939	#NAME?	4.13389	0.019365	0.552743	-2.67111
AC008752.3	-1.00009	0.599116	-3.42522	0.0162868	0.550024	-2.67199
AC090826.1	-1.56905	-2.54835	-3.42479	0.0162948	0.550024	-2.67243
PITPNA-AS1	1.92615	#NAME?	6.73337	0.0121161	0.514626	-2.67573
AC078880.3	-1.91898	#NAME?	-6.73026	0.0121293	0.514626	-2.67608
CDH23	-1.91898	#NAME?	-6.73026	0.0121293	0.514626	-2.67608
LINC00315	1.97239	#NAME?	6.69501	0.0122808	0.515855	-2.68012
AC234782.1	1.97239	#NAME?	6.69501	0.0122808	0.515855	-2.68012
SBSN	1.97239	#NAME?	6.69501	0.0122808	0.515855	-2.68012
AC002558.2	1.28541	#NAME?	4.11155	0.0196802	0.552743	-2.68316
AF186192.3	1.28541	#NAME?	4.11155	0.0196802	0.552743	-2.68316
OCIAD1-AS1	1.71808	#NAME?	3.62682	0.0184021	0.552743	-2.68849
FAM83A	1.33032	-0.262862	3.40899	0.0165943	0.550024	-2.6889
SUMO2P6	1.78517	#NAME?	4.26411	0.0176476	0.550044	-2.68946
AC112722.1	2.07849	#NAME?	4.08833	0.0200146	0.552743	-2.69578
CCDC198	2.46402	-1.93776	3.40179	0.0167327	0.550024	-2.69642
AC008764.10	2.08711	#NAME?	6.43536	0.0134819	0.531583	-2.71147
AC023024.1	1.67649	-2.19471	3.38692	0.0170229	0.550024	-2.71199
ARHGEF38	1.701	#NAME?	3.59648	0.0189497	0.552743	-2.71346
AC090578.1	1.3197	-3.25539	3.38497	0.0170613	0.550024	-2.71403
AL590729.1	2.51132	#NAME?	6.4143	0.0135864	0.533712	-2.71415
GNS	1.15271	6.67666	3.37803	0.017199	0.550024	-2.72131
AC055811.1	-2.36359	#NAME?	-4.03941	0.0207426	0.552743	-2.72267
TMEM204	-1.16804	#NAME?	-4.0385	0.0207564	0.552743	-2.72317
AL356512.1	2.0598	#NAME?	3.5788	0.0192777	0.552743	-2.72811
AC012568.1	1.7441	#NAME?	4.16603	0.0189225	0.552743	-2.73466
WFDC3	1.26305	-0.194781	3.36378	0.0174857	0.550024	-2.73629
UPF3AP3	-2.3515	#NAME?	-4.16033	0.0189999	0.552743	-2.73733
XK	-1.39221	-1.74255	-3.36203	0.0175211	0.550024	-2.73812
CC2D2B	2.43056	#NAME?	4.00907	0.0212107	0.558043	-2.73956
RPL7AP30	1.04969	0.778958	3.35836	0.0175959	0.550024	-2.74199
TTYH1	2.26903	-2.81847	3.35823	0.0175987	0.550024	-2.74213
AL355355.2	-1.69236	0.856155	-3.35628	0.0176385	0.550044	-2.74418
RARRES2P4	1.22418	#NAME?	3.55424	0.0197442	0.552743	-2.74855
IMPDH1P8	-1.58122	-0.511475	-3.35206	0.0177254	0.550961	-2.74864
SNORA12	1.94677	#NAME?	3.99253	0.0214713	0.558212	-2.74884
GREM2	-2.08787	#NAME?	-6.13337	0.0150942	0.547079	-2.75181
AC138932.2	2.4904	#NAME?	6.11784	0.0151841	0.547079	-2.75401
PRDM1	1.95769	0.326985	3.34563	0.0178583	0.552743	-2.75542
AC006566.1	-1.11755	#NAME?	-4.12049	0.0195533	0.552743	-2.75617
AP002884.1	-1.12828	0.0900971	-3.34307	0.0179116	0.552743	-2.75812
ST8SIA5	2.23925	#NAME?	3.96987	0.021835	0.558212	-2.76163
LINC01483	2.65457	-1.51252	3.3374	0.0180302	0.552743	-2.76411
ADAMTS9-AS2	2.13823	#NAME?	6.02847	0.0157168	0.550024	-2.7669
AL049697.1	-1.49426	#NAME?	-3.5281	0.0202551	0.552743	-2.77044
VWA5B2	1.9184	-1.95022	3.32971	0.0181925	0.552743	-2.77225
SOBP	1.28362	1.43684	3.32618	0.0182676	0.552743	-2.77599
BLACAT1	1.34772	1.38805	3.32132	0.0183716	0.552743	-2.78114
AL162718.2	-1.69194	#NAME?	-5.91535	0.0164288	0.550024	-2.78384
AC104162.1	-1.50708	#NAME?	-3.9309	0.0224784	0.558832	-2.78384
FAM86FP	-1.12692	1.09349	-3.31845	0.0184332	0.552743	-2.78418
AC008632.1	-1.50668	#NAME?	-3.92974	0.0224979	0.558832	-2.78451
AC011997.1	2.09637	#NAME?	5.91046	0.0164605	0.550024	-2.78459
CERKL	-1.67101	#NAME?	-5.86059	0.0167895	0.550024	-2.7923
AL023581.2	-1.67101	#NAME?	-5.86059	0.0167895	0.550024	-2.7923
AL390728.1	-1.67101	#NAME?	-5.86059	0.0167895	0.550024	-2.7923
SLC12A9-AS1	2.0064	#NAME?	3.9074	0.0228779	0.561183	-2.79738
RHBDL2	-1.24386	0.0814371	-3.30459	0.0187345	0.552743	-2.79891
TGIF2LX	1.76034	-0.449388	3.30456	0.0187351	0.552743	-2.79894
RADIL	-2.54052	#NAME?	-5.81408	0.0171046	0.550024	-2.79962
RPL35AP32	-1.65921	#NAME?	-5.80091	0.0171953	0.550024	-2.80172
RNU6-1024P	-1.65921	#NAME?	-5.80091	0.0171953	0.550024	-2.80172
EEF1DP1	-1.65921	#NAME?	-5.80091	0.0171953	0.550024	-2.80172
MIR941-1	-1.65881	#NAME?	-5.79881	0.0172098	0.550024	-2.80206
AC012651.1	-1.65881	#NAME?	-5.79881	0.0172098	0.550024	-2.80206
AC021491.4	2.12147	#NAME?	5.79644	0.0172263	0.550024	-2.80244
AL356653.1	-1.65504	#NAME?	-5.79298	0.0172503	0.550024	-2.80299
DBIL5P2	-1.65504	#NAME?	-5.79298	0.0172503	0.550024	-2.80299
AC008736.2	-1.65425	#NAME?	-5.7902	0.0172695	0.550024	-2.80344
AL132838.2	-1.65425	#NAME?	-5.7902	0.0172695	0.550024	-2.80344
CHGA	1.64545	#NAME?	5.75211	0.0175372	0.550024	-2.80959
FAM228A	-1.63828	#NAME?	-5.74579	0.0175822	0.550024	-2.81062
KHDC1L	-1.63828	#NAME?	-5.74579	0.0175822	0.550024	-2.81062
AC017071.1	-1.63828	#NAME?	-5.74579	0.0175822	0.550024	-2.81062
NT5DC4	-1.63828	#NAME?	-5.74579	0.0175822	0.550024	-2.81062
CFAP100	-1.63828	#NAME?	-5.74579	0.0175822	0.550024	-2.81062
AC243960.2	1.41269	1.05212	3.29224	0.0190072	0.552743	-2.81205
HTR1F	-1.48615	#NAME?	-3.87953	0.023363	0.56388	-2.81356
RDM1P3	1.9895	#NAME?	3.99737	0.0213947	0.558212	-2.8161
PITPNM2-AS1	1.79036	#NAME?	5.66104	0.018201	0.552743	-2.82466
COX6B2	-1.29916	#NAME?	-3.85616	0.0237797	0.56792	-2.82724
AC068282.1	-1.23542	-0.288556	-3.27593	0.0193745	0.552743	-2.82946
KDR	-1.82009	#NAME?	-5.60917	0.0185947	0.552743	-2.83348
AC131235.3	1.51015	#NAME?	3.95124	0.0221398	0.558832	-2.83922
AC093797.1	1.11929	#NAME?	3.94838	0.022187	0.558832	-2.84067
PPP2R2B	1.11929	#NAME?	3.94838	0.022187	0.558832	-2.84067
AC139495.1	1.1185	#NAME?	3.94558	0.0222334	0.558832	-2.84208
LTK	1.95318	-1.76333	3.25955	0.0197512	0.552743	-2.84699
AC010320.3	1.74851	#NAME?	5.52869	0.0192291	0.552743	-2.84752
MRPL45P1	1.74851	#NAME?	5.52869	0.0192291	0.552743	-2.84752
AC099518.4	1.74851	#NAME?	5.52869	0.0192291	0.552743	-2.84752
RPL23AP97	1.17166	#NAME?	3.4372	0.0221559	0.558832	-2.84766
FPR1	2.08499	#NAME?	3.43414	0.0222233	0.558832	-2.85029
SETP20	-1.34267	#NAME?	-3.43321	0.0222438	0.558832	-2.85109
FBXW11P1	-1.77903	#NAME?	-5.48262	0.0196059	0.552743	-2.85576
PCBP2-OT1	-1.77903	#NAME?	-5.48262	0.0196059	0.552743	-2.85576
CYYR1-AS1	-1.77903	#NAME?	-5.48262	0.0196059	0.552743	-2.85576
AL512604.3	-1.77823	#NAME?	-5.48017	0.0196262	0.552743	-2.8562
AC108673.3	-2.30618	#NAME?	-3.8055	0.0247149	0.571864	-2.85724
ADAMTS7P3	-1.61257	#NAME?	-5.47365	0.0196804	0.552743	-2.85738
ADPGK-AS1	-1.61257	#NAME?	-5.47365	0.0196804	0.552743	-2.85738
AC018529.3	-1.61257	#NAME?	-5.47365	0.0196804	0.552743	-2.85738
MRPL23	-1.40982	#NAME?	-3.91	0.0228333	0.561183	-2.86021
MIR1180	-1.27863	#NAME?	-3.79945	0.0248296	0.571864	-2.86085
DEGS2	-1.40903	#NAME?	-3.9078	0.0228711	0.561183	-2.86134
CXCL11	-1.25483	1.97229	-3.2449	0.0200951	0.552743	-2.86272
SNORA31	-1.13433	#NAME?	-3.79471	0.0249201	0.571864	-2.8637
ZNF257	-1.62894	#NAME?	-5.43592	0.0199982	0.552743	-2.86426
CLMAT3	-1.62894	#NAME?	-5.43592	0.0199982	0.552743	-2.86426
MYOZ3	1.59921	#NAME?	5.4283	0.0200632	0.552743	-2.86566
AP000229.1	1.59921	#NAME?	5.4283	0.0200632	0.552743	-2.86566
AC120024.1	1.59921	#NAME?	5.4283	0.0200632	0.552743	-2.86566
AC245884.10	1.59921	#NAME?	5.4283	0.0200632	0.552743	-2.86566
ENDOU	1.59921	#NAME?	5.4283	0.0200632	0.552743	-2.86566
GAPDHP62	1.59842	#NAME?	5.42561	0.0200863	0.552743	-2.86615
SCARNA22	1.59842	#NAME?	5.42561	0.0200863	0.552743	-2.86615
KRTAP4-9	-1.31553	#NAME?	-3.79036	0.0250033	0.571864	-2.8663
ACKR3	-1.69236	-1.55046	-3.23998	0.020212	0.552743	-2.868
GALNT18	-1.15745	-0.175887	-3.23918	0.0202311	0.552743	-2.86886
RNU1-103P	-1.61918	#NAME?	-3.41015	0.0227608	0.561183	-2.87096
AC008894.2	-1.08991	-2.9834	-3.23265	0.0203877	0.552743	-2.87589
MAP2K4P1	2.7054	#NAME?	5.37313	0.020543	0.552743	-2.87593
AL139021.2	1.53165	#NAME?	5.3718	0.0205548	0.552743	-2.87618
AC009299.2	1.59927	4.33414	3.2322	0.0203987	0.552743	-2.87638
DCTN1-AS1	-1.85707	#NAME?	-5.36985	0.020572	0.552743	-2.87655
C4orf19	-1.10954	-1.74674	-3.23171	0.0204104	0.552743	-2.8769
LINC02133	-1.90363	#NAME?	-5.36703	0.020597	0.552743	-2.87708
AL031719.1	-1.57151	#NAME?	-5.33426	0.0208906	0.552743	-2.8833
AL353795.3	-2.18443	#NAME?	-3.86474	0.0236256	0.566716	-2.88359
AC009087.1	-1.57071	#NAME?	-5.33157	0.020915	0.552743	-2.88382
SLC5A11	-1.57071	#NAME?	-5.33157	0.020915	0.552743	-2.88382
SYT13	-1.52487	#NAME?	-5.33123	0.020918	0.552743	-2.88388
RN7SL444P	-1.52487	#NAME?	-5.33123	0.020918	0.552743	-2.88388
AC010973.1	-1.52487	#NAME?	-5.33123	0.020918	0.552743	-2.88388
AL512288.2	-1.52487	#NAME?	-5.33123	0.020918	0.552743	-2.88388
MIR646	-1.52487	#NAME?	-5.33123	0.020918	0.552743	-2.88388
LINC01058	-1.52487	#NAME?	-5.33123	0.020918	0.552743	-2.88388
ANKRD20A2	-1.52487	#NAME?	-5.33123	0.020918	0.552743	-2.88388
ATP6V1B1-AS1	-1.52487	#NAME?	-5.33123	0.020918	0.552743	-2.88388
AL162231.4	-1.52447	#NAME?	-5.32919	0.0209365	0.552743	-2.88427
AC011466.1	-1.52447	#NAME?	-5.32919	0.0209365	0.552743	-2.88427
KRT18P34	-1.52447	#NAME?	-5.32919	0.0209365	0.552743	-2.88427
WDR11-AS1	-1.52447	#NAME?	-5.32919	0.0209365	0.552743	-2.88427
BPIFC	-1.52447	#NAME?	-5.32919	0.0209365	0.552743	-2.88427
AC144450.1	1.53354	-0.746156	3.22478	0.0205784	0.552743	-2.88438
DAW1	-1.26675	-0.888971	-3.22471	0.0205799	0.552743	-2.88445
VNN3	-2.36256	#NAME?	-5.31639	0.0210531	0.554536	-2.88673
CAPSL	-1.39576	0.652527	-3.21933	0.0207114	0.552743	-2.89025
AQP8	1.55735	#NAME?	5.28622	0.0213314	0.558212	-2.89257
AL137918.1	1.55735	#NAME?	5.28622	0.0213314	0.558212	-2.89257
PSORS1C2	1.51072	#NAME?	5.28175	0.0213731	0.558212	-2.89344
AC006065.4	1.51072	#NAME?	5.28175	0.0213731	0.558212	-2.89344
AL121761.1	1.85297	#NAME?	5.26836	0.0214987	0.558212	-2.89606
FAM166B	1.85297	#NAME?	5.26836	0.0214987	0.558212	-2.89606
HS1BP3-IT1	-1.16781	#NAME?	-3.3797	0.0234649	0.565741	-2.89738
AC087359.1	-2.05573	#NAME?	-3.8357	0.0241521	0.571424	-2.8988
Z93241.1	-1.86256	#NAME?	-5.25125	0.0216605	0.558212	-2.89943
MZT1P2	-1.86256	#NAME?	-5.25125	0.0216605	0.558212	-2.89943
AC008121.2	-1.29499	#NAME?	-3.73512	0.0260911	0.577803	-2.89973
LCMT1-AS1	1.84349	#NAME?	3.83291	0.0242033	0.571449	-2.90026
DERL3	-1.0529	-1.89632	-3.20855	0.0209774	0.553183	-2.9019
AC092794.1	2.25685	#NAME?	3.82691	0.0243142	0.571864	-2.90343
NACAD	-1.54366	#NAME?	-3.72615	0.0262732	0.579485	-2.90522
AC073508.3	-2.22824	#NAME?	-3.36269	0.0238693	0.568905	-2.91222
STPG4	1.41833	#NAME?	3.36263	0.0238708	0.568905	-2.91227
AC009996.1	1.65303	-0.551981	3.19729	0.0212595	0.558212	-2.91408
ZFP92	-2.29916	#NAME?	-3.70346	0.026741	0.58527	-2.91916
AKAP2	-2.29916	#NAME?	-3.70346	0.026741	0.58527	-2.91916
AP001350.1	-1.35592	#NAME?	-3.34958	0.0241866	0.571449	-2.9237
DCHS2	1.8735	#NAME?	5.11893	0.0229709	0.561183	-2.92625
ZNF474	-2.11755	#NAME?	-3.77945	0.0252135	0.571864	-2.92868
MFSD4A	-2.13261	#NAME?	-3.34112	0.0243938	0.571864	-2.93112
B4GALT1-AS1	-1.20714	-0.0383006	-3.17796	0.0217533	0.558212	-2.93505
RNF122	1.69535	1.50677	3.1778	0.0217575	0.558212	-2.93523
ANXA9	1.67232	1.7912	3.17577	0.0218103	0.558212	-2.93744
CAMK1G	-1.2516	#NAME?	-3.33334	0.0245862	0.571864	-2.93797
MIR6090	1.469	#NAME?	3.32103	0.0248941	0.571864	-2.94881
AC106786.1	1.45718	#NAME?	3.73608	0.0260716	0.577803	-2.95212
AL024508.1	-1.19722	0.695991	-3.1576	0.0222877	0.558832	-2.95722
BORCS8-MEF2B	-1.59662	#NAME?	-3.30944	0.0251884	0.571864	-2.95906
HECW1	-1.89852	-2.66648	-3.15436	0.0223739	0.558832	-2.96075
FIRRE	-1.39532	-1.67116	-3.15013	0.0224871	0.558832	-2.96537
GDNF-AS1	-2.1222	-1.63337	-3.14984	0.0224951	0.558832	-2.96569
AC006111.2	-1.32277	#NAME?	-3.70857	0.0266347	0.584065	-2.96717
AC234582.1	-1.0529	-1.27401	-3.14832	0.0225358	0.558832	-2.96734
AC104534.1	1.73901	#NAME?	3.29476	0.0255665	0.575139	-2.97207
KLK1	1.03719	#NAME?	3.29406	0.0255847	0.575139	-2.97269
LANCL3	-1.0319	-1.80949	-3.14339	0.0226689	0.56079	-2.97273
AC011933.1	1.72319	#NAME?	4.85833	0.0258901	0.576097	-2.98342
C2CD6	1.7224	#NAME?	4.85609	0.0259173	0.576097	-2.98394
SLC13A3	1.54971	-2.0933	3.13278	0.0229583	0.561183	-2.98433
TNKS2-AS1	-1.13086	1.04016	-3.13019	0.0230296	0.561183	-2.98717
AC007342.6	-2.65611	#NAME?	-3.67024	0.0274445	0.58731	-2.98839
AL354984.2	2.46417	#NAME?	4.83506	0.0261751	0.578441	-2.98882
RYR2	2.12854	-4.30703	3.12637	0.0231353	0.561978	-2.99136
SLA2	1.30006	-2.80641	3.12477	0.0231798	0.561978	-2.99312
MIR210HG	1.1767	2.82202	3.12456	0.0231855	0.561978	-2.99335
SNHG25	-2.21483	#NAME?	-3.65993	0.0276675	0.58731	-2.99414
CPEB2-DT	1.49292	#NAME?	3.57979	0.0294792	0.596134	-2.99693
LY6E-DT	-1.749	-2.29308	-3.11945	0.0233279	0.56363	-2.99895
ZNF660	-1.86279	#NAME?	-3.2601	0.0264861	0.581927	-3.00298
AC036103.1	-2.05573	#NAME?	-3.64054	0.028093	0.590949	-3.00502
AC018410.1	1.73916	#NAME?	4.759	0.0271372	0.586941	-3.00684
MTCYBP18	1.73916	#NAME?	4.75187	0.0272299	0.586949	-3.00856
AL442663.3	1.98183	#NAME?	3.63302	0.0282601	0.592344	-3.00926
AC090587.2	1.32284	#NAME?	3.62364	0.0284703	0.592613	-3.01456
AP003392.2	-1.00098	#NAME?	-3.24513	0.026895	0.58598	-3.0164
ACSM3	2.14817	-3.02514	3.095	0.0240229	0.570746	-3.02582
FRG2	1.3578	-0.320335	3.09461	0.0240341	0.570746	-3.02625
AC080080.1	-1.61179	#NAME?	-3.23018	0.0273109	0.58731	-3.02986
AP000553.2	1.32899	#NAME?	4.66104	0.0284495	0.592613	-3.0309
GPLD1	-1.72143	#NAME?	-3.22516	0.027452	0.58731	-3.03439
TACR2	-2.15141	#NAME?	-3.21862	0.0276372	0.58731	-3.04029
VNN1	1.85048	-0.413039	3.08109	0.0244284	0.571864	-3.04116
CDC42P1	-1.59225	#NAME?	-4.61896	0.0290401	0.59465	-3.04153
AC117409.1	-1.7196	#NAME?	-3.50854	0.0312137	0.605066	-3.04312
PRLR	1.02608	-1.26569	3.07738	0.0245379	0.571864	-3.04526
MGAT4A	-1.21416	-1.08247	-3.07736	0.0245384	0.571864	-3.04528
LY96	-1.09281	2.8349	-3.07354	0.0246518	0.571864	-3.0495
CSPG4P11	1.30846	#NAME?	4.57405	0.029689	0.596134	-3.05309
GPR37L1	1.30806	#NAME?	4.57322	0.0297011	0.596134	-3.0533
AL021937.4	1.30806	#NAME?	4.57322	0.0297011	0.596134	-3.0533
MIR4678	1.30806	#NAME?	4.57322	0.0297011	0.596134	-3.0533
AC106864.1	1.30806	#NAME?	4.57322	0.0297011	0.596134	-3.0533
KCNE3	1.64191	-1.11513	3.06777	0.024824	0.571864	-3.05589
SAMD14	1.31218	3.01401	3.06559	0.0248894	0.571864	-3.0583
LRRC26	-1.26796	#NAME?	-3.1976	0.0282424	0.592344	-3.05933
AC000068.2	2.29036	#NAME?	4.54883	0.0300621	0.599242	-3.05967
AC116914.1	-1.26796	#NAME?	-3.1946	0.0283303	0.592613	-3.06207
AC007922.2	1.33618	#NAME?	4.53547	0.0302624	0.602182	-3.06319
SPAG8	1.20356	-0.575774	3.05914	0.025084	0.571864	-3.06544
ANO7L1	1.31353	0.0295939	3.05879	0.0250944	0.571864	-3.06582
MYPN	-1.85697	-1.64868	-3.05764	0.0251294	0.571864	-3.0671
SLC6A13	1.84544	#NAME?	3.46282	0.0323933	0.605731	-3.07331
CR382285.1	-1.60468	-1.97812	-3.05083	0.025337	0.572128	-3.07464
AMBP	-1.09702	#NAME?	-3.17549	0.0288959	0.59465	-3.07947
AC009831.1	-1.09662	#NAME?	-3.17426	0.0289327	0.59465	-3.08059
PROX1-AS1	1.55751	#NAME?	3.17418	0.0289351	0.59465	-3.08066
RASGEF1B	-1.10441	#NAME?	-3.17409	0.0289376	0.59465	-3.08074
KCNU1	-1.2769	#NAME?	-4.4643	0.0313607	0.605066	-3.08225
AL358781.2	-1.2769	#NAME?	-4.4643	0.0313607	0.605066	-3.08225
AL096803.2	-1.2769	#NAME?	-4.4643	0.0313607	0.605066	-3.08225
AC093591.1	-1.2769	#NAME?	-4.4643	0.0313607	0.605066	-3.08225
SCARNA9	-1.2769	#NAME?	-4.4643	0.0313607	0.605066	-3.08225
AL391280.1	1.70187	#NAME?	3.44784	0.0327916	0.605731	-3.0833
AC011753.4	1.89001	#NAME?	3.1704	0.0290487	0.59465	-3.08412
HESX1	-1.60254	0.693731	-3.04179	0.0256156	0.575139	-3.08468
AL133153.2	-1.74884	#NAME?	-4.45481	0.0315113	0.605066	-3.08483
CD79A	-1.74804	#NAME?	-4.45279	0.0315435	0.605066	-3.08538
AC009078.2	2.08775	#NAME?	3.44461	0.0328781	0.605731	-3.08545
AC105001.1	1.09364	#NAME?	3.16686	0.0291554	0.594912	-3.08735
AL139384.1	1.48995	#NAME?	4.43821	0.031777	0.605066	-3.08938
TAL1	1.5417	-2.34348	3.03741	0.025752	0.575793	-3.08955
ADORA2A	-1.2516	#NAME?	-3.16262	0.029284	0.594912	-3.09123
AL158166.2	-1.99997	#NAME?	-3.16233	0.0292929	0.594912	-3.09149
LRRC37A9P	-1.93999	#NAME?	-4.42873	0.0319301	0.605237	-3.09199
AC006001.2	1.00019	1.12741	3.03225	0.0259135	0.576097	-3.09528
AC017048.3	2.1071	#NAME?	3.4819	0.0318945	0.605066	-3.09678
AC137630.1	-1.79357	#NAME?	-3.155	0.0295166	0.596134	-3.0982
AL356481.3	-1.25598	#NAME?	-4.40497	0.0323185	0.605731	-3.09857
P4HA2-AS1	-1.25598	#NAME?	-4.40497	0.0323185	0.605731	-3.09857
SLC24A3	-1.25598	#NAME?	-4.40497	0.0323185	0.605731	-3.09857
GDPD2	1.07805	#NAME?	3.15128	0.0296309	0.596134	-3.10161
TUBA8	1.05712	#NAME?	3.15009	0.0296677	0.596134	-3.10271
SELENOKP1	-1.94752	#NAME?	-4.38245	0.0326925	0.605731	-3.10488
AL133355.1	1.03051	0.98607	3.02151	0.0262534	0.579485	-3.10724
AC245100.2	1.94665	#NAME?	3.14443	0.0298429	0.597734	-3.10791
HMGA1P8	-1.59746	#NAME?	-3.14404	0.0298552	0.597734	-3.10827
AL136531.1	2.08396	0.774198	3.0181	0.0263622	0.580325	-3.11104
AC136475.5	-1.24091	#NAME?	-4.35212	0.0332056	0.605778	-3.11346
RNVU1-3	1.91753	#NAME?	3.39899	0.0341328	0.607294	-3.11618
AC005076.1	-1.45596	#NAME?	-3.39466	0.0342549	0.607294	-3.11911
C19orf73	2.28454	0.682863	3.00039	0.0269358	0.58598	-3.13081
AC025580.2	1.23585	-0.887085	2.99872	0.0269907	0.58598	-3.13268
SLC26A10	-1.49737	-2.70752	-2.99672	0.0270563	0.58598	-3.13491
ERVH48-1	-2.74377	#NAME?	-4.27548	0.0345523	0.608635	-3.13565
AC079601.2	-1.77903	#NAME?	-4.27467	0.034567	0.608635	-3.13588
CSTL1	-1.77823	#NAME?	-4.27276	0.0346014	0.608771	-3.13645
AL513523.2	-1.92139	#NAME?	-3.39938	0.0341219	0.607294	-3.14652
CSNK1G2-AS1	-1.01367	#NAME?	-3.09757	0.0313403	0.605066	-3.15119
RN7SL832P	1.84504	#NAME?	3.34765	0.0356156	0.611966	-3.15127
GVQW3	1.11214	-0.135772	2.98041	0.0275997	0.58731	-3.15318
CACNA1B	-2.86074	#NAME?	-3.38782	0.0344488	0.608506	-3.15359
TSC22D1-AS1	1.09371	-0.692887	2.97725	0.0277064	0.58731	-3.15672
CACNA1S	1.06049	-2.55958	2.9758	0.0277552	0.58731	-3.15834
OR7E7P	-1.47649	#NAME?	-3.33451	0.0360076	0.614202	-3.16033
AC026979.2	-2.51347	#NAME?	-4.18416	0.0362562	0.615294	-3.16303
AC007256.1	2.3216	#NAME?	4.17315	0.0364693	0.615294	-3.1664
FLT3LG	-1.07298	#NAME?	-3.08107	0.0318881	0.605066	-3.16654
CDC42BPG	1.33105	0.719632	2.96824	0.0280127	0.590949	-3.16683
RTN1	-1.14457	-2.56037	-2.9675	0.0280382	0.590949	-3.16766
DRD4	1.1692	1.12372	2.96448	0.0281417	0.590949	-3.17105
CSF1R	1.54972	#NAME?	3.07079	0.0322349	0.605731	-3.17613
AC233968.1	-2.75809	1.79374	-2.9564	0.0284212	0.592613	-3.18014
AC008592.3	-1.60468	0.83917	-2.95379	0.0285122	0.592613	-3.18308
HCAR1	1.06132	3.67047	2.94594	0.0287875	0.59465	-3.19192
AL355512.1	2.09593	#NAME?	3.05002	0.0329488	0.605731	-3.19557
LINC01497	-1.44673	#NAME?	-4.07887	0.0383663	0.620274	-3.19594
SPATA6L	1.54402	#NAME?	3.04786	0.0330239	0.605731	-3.1976
AC009119.2	-1.63273	#NAME?	-3.04723	0.0330461	0.605731	-3.19819
LINC00652	1.29068	#NAME?	3.04272	0.0332038	0.605778	-3.20242
RN7SL23P	1.26219	#NAME?	3.3065	0.0368613	0.616069	-3.20417
C9orf152	1.26219	#NAME?	3.3065	0.0368613	0.616069	-3.20417
CLDN20	-1.75068	#NAME?	-3.04022	0.0332918	0.606535	-3.20477
AC098679.2	1.31486	-1.58785	2.93347	0.0292309	0.594912	-3.20598
AC084754.1	-1.9792	#NAME?	-3.30355	0.0369525	0.61639	-3.20602
SAMD11	1.05357	-0.801909	2.92789	0.0294316	0.596134	-3.21228
AC132938.2	2.02654	#NAME?	4.02485	0.0395142	0.627572	-3.21341
AL512638.2	-1.47649	#NAME?	-3.25836	0.038387	0.620274	-3.21362
WDR63	-1.70433	#NAME?	-3.02696	0.0337625	0.607294	-3.21726
DUSP8	1.24791	0.459492	2.9207	0.0296928	0.596134	-3.2204
RPL10P6	-1.08991	0.309593	-2.90179	0.0303917	0.602746	-3.24182
GPR4	1.34381	-0.24127	2.90053	0.0304391	0.602746	-3.24325
AC006539.2	1.44068	#NAME?	2.99938	0.0347664	0.60965	-3.24333
TSSC2	1.8796	#NAME?	3.93266	0.0415837	0.637022	-3.24416
TNFAIP8L2	1.48727	#NAME?	3.93115	0.0416188	0.637022	-3.24467
IL1R2	-2.05025	-1.51382	-2.89748	0.0305534	0.602746	-3.24671
AC097468.3	-1.14357	2.91615	-2.89578	0.0306176	0.602746	-3.24864
CST2	1.86688	-0.112691	2.89211	0.0307565	0.603018	-3.25281
RNF150	1.32244	-3.13338	2.89141	0.0307829	0.603018	-3.2536
AC008429.1	-1.42324	-1.04928	-2.89077	0.0308073	0.603018	-3.25433
AL662907.1	1.22316	0.507966	2.88858	0.0308904	0.603608	-3.25681
AC015849.1	-1.51634	#NAME?	-3.22216	0.0395853	0.627572	-3.25809
DBF4P1	-1.51673	#NAME?	-2.97938	0.0355158	0.611966	-3.26234
AC108047.1	1.22334	#NAME?	2.97762	0.0355826	0.611966	-3.26402
RAET1G	-1.16091	0.663875	-2.88062	0.0311955	0.605066	-3.26586
AC009093.6	1.60054	#NAME?	3.86621	0.0431676	0.639844	-3.26709
AC008894.3	2.02189	-0.980431	2.87938	0.0312433	0.605066	-3.26727
HAUS7	-1.11464	-0.603622	-2.87227	0.0315189	0.605066	-3.27536
RNF39	1.24096	0.659575	2.87092	0.0315716	0.605066	-3.2769
CD37	1.14481	#NAME?	2.96107	0.036218	0.615294	-3.27981
AL353898.3	-1.35463	#NAME?	-3.16329	0.0416328	0.637022	-3.28188
AP000763.3	-1.47649	#NAME?	-3.16235	0.0416666	0.637022	-3.28257
AL133243.2	-1.67459	0.490229	-2.86566	0.0317774	0.605066	-3.28289
RPL21P119	1.30006	0.382252	2.86351	0.0318623	0.605066	-3.28534
AC006238.1	1.2054	#NAME?	3.81142	0.044536	0.644162	-3.28649
LINC02591	1.2054	#NAME?	3.81142	0.044536	0.644162	-3.28649
KIAA2012	1.73387	#NAME?	3.17846	0.0410931	0.635618	-3.28663
GNG13	1.30633	#NAME?	3.15249	0.0420224	0.638172	-3.28976
AC004765.1	-2.11257	#NAME?	-3.79741	0.0448954	0.644162	-3.29152
LINC01664	1.2858	#NAME?	3.1478	0.042193	0.638172	-3.29319
AC092681.1	1.08102	#NAME?	3.79137	0.0450513	0.644162	-3.2937
RPS3AP24	1.08102	#NAME?	3.79137	0.0450513	0.644162	-3.2937
MEFV	2.127	-0.033291	2.85537	0.0321848	0.605731	-3.29462
AC084024.4	-1.10494	0.675568	-2.8538	0.0322475	0.605731	-3.29642
AC104453.1	1.12785	#NAME?	3.16208	0.0416762	0.637022	-3.29743
MIR3192	-1.14671	#NAME?	-3.78034	0.0453383	0.644162	-3.2977
AC012513.2	1.65428	#NAME?	3.13899	0.0425156	0.63939	-3.29964
RPL23AP49	-1.15504	#NAME?	-3.77128	0.0455761	0.644162	-3.30099
PIP5K1B	-1.15504	#NAME?	-3.77128	0.0455761	0.644162	-3.30099
CT45A11P	-1.15425	#NAME?	-3.76868	0.0456443	0.644162	-3.30194
AC080023.1	-1.48969	#NAME?	-2.93791	0.037129	0.61639	-3.302
AL031777.1	1.62147	#NAME?	3.76766	0.0456714	0.644162	-3.30231
AC025682.1	-1.7224	#NAME?	-3.1542	0.0419605	0.638172	-3.30265
SHF	1.26903	-1.64984	2.84776	0.0324898	0.605731	-3.30332
PLAC1	-1.54406	#NAME?	-3.13275	0.0427458	0.639844	-3.30422
NPR1	-1.07773	-1.70323	-2.84513	0.032596	0.605731	-3.30633
AC007603.1	-1.07425	#NAME?	-3.75577	0.0459867	0.644162	-3.30666
AL590282.2	-1.07425	#NAME?	-3.75577	0.0459867	0.644162	-3.30666
AL445250.1	-1.07425	#NAME?	-3.75577	0.0459867	0.644162	-3.30666
P2RX3	-1.07385	#NAME?	-3.75392	0.0460359	0.644162	-3.30734
PIN4P1	-1.07385	#NAME?	-3.75392	0.0460359	0.644162	-3.30734
COX7A2P1	-1.07385	#NAME?	-3.75392	0.0460359	0.644162	-3.30734
MIR181A1HG	-1.07385	#NAME?	-3.75392	0.0460359	0.644162	-3.30734
PLCH2	1.98636	-4.09725	2.84371	0.0326534	0.605731	-3.30795
UBE2Q2L	-1.23536	#NAME?	-2.9301	0.0374422	0.61639	-3.30951
CRTAC1	-1.38982	#NAME?	-3.12228	0.0431358	0.639844	-3.31193
AL139396.1	-1.43879	#NAME?	-2.92712	0.0375624	0.616914	-3.31238
AC100830.2	1.3197	1.05873	2.83939	0.0328289	0.605731	-3.31289
FTH1P3	1.44637	#NAME?	3.10728	0.0437017	0.641221	-3.32301
C2orf50	-1.06459	#NAME?	-3.70851	0.0472693	0.644627	-3.32418
NFASC	1.06049	#NAME?	3.70722	0.0473049	0.644627	-3.32466
FXYD7	1.06049	#NAME?	3.70722	0.0473049	0.644627	-3.32466
LINC00689	1.06049	#NAME?	3.70722	0.0473049	0.644627	-3.32466
NDUFA3P1	1.06049	#NAME?	3.70722	0.0473049	0.644627	-3.32466
ZNF521	1.06049	#NAME?	3.70722	0.0473049	0.644627	-3.32466
GRM3	1.06049	#NAME?	3.70722	0.0473049	0.644627	-3.32466
PRDM5	-2.18582	#NAME?	-2.91425	0.0380869	0.620274	-3.32478
BX842242.1	1.06009	#NAME?	3.70629	0.0473307	0.644627	-3.32501
AC119751.4	1.06009	#NAME?	3.70629	0.0473307	0.644627	-3.32501
FAR1-IT1	1.06009	#NAME?	3.70629	0.0473307	0.644627	-3.32501
ZNF382	-2.53882	#NAME?	-3.11816	0.0432903	0.640056	-3.32668
AL844170.1	-1.05332	#NAME?	-3.69421	0.0476671	0.644627	-3.32955
KCP	-1.05332	#NAME?	-3.69421	0.0476671	0.644627	-3.32955
AC105206.1	-1.05332	#NAME?	-3.69421	0.0476671	0.644627	-3.32955
AL022341.1	-1.05332	#NAME?	-3.69421	0.0476671	0.644627	-3.32955
SNORA80A	-1.05332	#NAME?	-3.69421	0.0476671	0.644627	-3.32955
AC060766.3	-1.05332	#NAME?	-3.69421	0.0476671	0.644627	-3.32955
AC087392.1	-1.37439	3.01085	-2.8242	0.0334539	0.606831	-3.33027
CDC37P1	1.59552	#NAME?	3.11	0.0435986	0.641051	-3.33217
MEF2D	1.03971	4.58738	2.82173	0.0335567	0.607272	-3.3331
SLC25A34-AS1	1.63744	#NAME?	3.68467	0.0479348	0.644882	-3.33315
AC018462.1	1.63744	#NAME?	3.68467	0.0479348	0.644882	-3.33315
CATSPERG	1.98153	-3.00765	2.82048	0.0336088	0.607294	-3.33453
GABRG1	1.16354	#NAME?	3.67907	0.048093	0.644882	-3.33527
VN1R108P	1.16354	#NAME?	3.67907	0.048093	0.644882	-3.33527
PCAT1	-1.94821	-4.21469	-2.81953	0.0336487	0.607294	-3.33563
AP001122.1	1.67482	#NAME?	3.09003	0.0443639	0.643403	-3.33581
AL596223.1	1.44653	#NAME?	2.9027	0.0385649	0.62173	-3.33595
BOLA2P2	2.21836	0.708395	2.81844	0.0336941	0.607294	-3.33687
AC011465.1	-1.15838	#NAME?	-3.66275	0.0485579	0.645201	-3.34148
AC084824.3	1.11988	0.514222	2.81418	0.0338734	0.607294	-3.34176
RNVU1-1	1.8796	#NAME?	3.64434	0.0490897	0.645316	-3.34854
SVEP1	-1.19722	-4.78312	-2.80754	0.0341542	0.607294	-3.34938
AC022417.1	1.32922	-0.182248	2.80615	0.0342136	0.607294	-3.35098
DCDC2B	-1.73581	#NAME?	-2.88673	0.0392366	0.62658	-3.35142
AC090425.1	-1.33513	#NAME?	-2.88621	0.0392587	0.62658	-3.35192
RAMP1	-1.24276	#NAME?	-2.8778	0.0396181	0.627572	-3.36009
AL359853.2	-1.7338	#NAME?	-3.06749	0.0452478	0.644162	-3.36095
SUGT1P2	-1.7338	#NAME?	-3.06749	0.0452478	0.644162	-3.36095
HERC2P7	2.19762	#NAME?	2.87616	0.0396889	0.627967	-3.36169
AL391095.3	1.35073	-0.120735	2.79592	0.0346523	0.609178	-3.36273
AL031727.1	-1.33557	1.30556	-2.79136	0.0348503	0.61006	-3.36799
AC018638.6	-1.79507	-0.803825	-2.79108	0.0348621	0.61006	-3.3683
XBP1P1	-1.30836	0.490282	-2.78922	0.0349432	0.610073	-3.37044
AL590822.2	-1.29956	#NAME?	-3.04041	0.0463381	0.644627	-3.37301
HNRNPUP1	-1.26796	#NAME?	-2.86426	0.0402049	0.630467	-3.37328
AC015909.5	1.07404	-1.44148	2.78401	0.0351715	0.611136	-3.37645
PCDHGB4	1.02277	#NAME?	3.03577	0.0465278	0.644627	-3.37651
AC093151.2	1.46118	#NAME?	3.04039	0.0463388	0.644627	-3.37951
RAB3D	1.27265	4.66212	2.78112	0.0352987	0.611593	-3.37978
KRTCAP3	-1.57151	-0.729372	-2.77473	0.0355815	0.611966	-3.38715
PNRC2P1	1.04086	0.885938	2.77404	0.0356119	0.611966	-3.38793
CH25H	1.09581	1.06739	2.7729	0.035663	0.612316	-3.38926
HPDL	1.27411	#NAME?	2.84755	0.0409423	0.634147	-3.38959
AL049555.1	1.73985	1.63636	2.77179	0.0357123	0.612316	-3.39053
DLG1-AS1	-2.15495	#NAME?	-2.84575	0.0410224	0.634956	-3.39135
ACADL	-2.00934	#NAME?	-2.84139	0.0412179	0.63664	-3.39562
USP2-AS1	-1.77218	-2.39209	-2.76511	0.0360122	0.614202	-3.39825
LNCAROD	1.82839	-2.08419	2.76504	0.0360154	0.614202	-3.39833
CFP	1.86275	-1.19283	2.76167	0.0361675	0.615294	-3.40222
SLC2A12	1.28168	-0.819856	2.76131	0.0361838	0.615294	-3.40264
AC092807.1	-1.47649	#NAME?	-3.00036	0.0480093	0.644882	-3.40342
AC007773.1	-1.82313	0.397608	-2.75729	0.0363664	0.615294	-3.40728
LINC01504	-1.33557	-0.0538602	-2.75695	0.0363818	0.615294	-3.40767
RNA5SP317	-1.7224	#NAME?	-2.99918	0.0480597	0.644882	-3.40805
HPCAL4	1.75154	#NAME?	2.82717	0.0418625	0.638172	-3.40956
FERP1	-1.47391	-0.0933926	-2.75352	0.0365385	0.615294	-3.41164
AL121929.2	-2.06419	-1.04087	-2.74913	0.0367401	0.616069	-3.41672
AL357060.1	-1.40837	-0.787005	-2.74682	0.0368466	0.616069	-3.41939
ANKRD20A5P	-1.25869	-0.374959	-2.74153	0.0370918	0.61639	-3.42551
CASTOR1	-1.40603	-0.975912	-2.74079	0.0371262	0.61639	-3.42637
WWC2-AS2	1.36466	#NAME?	2.80897	0.0427048	0.639844	-3.42748
PCDHB2	1.04086	-1.12768	2.73929	0.0371964	0.61639	-3.42811
AC004987.2	1.00522	0.807433	2.73719	0.0372943	0.61639	-3.43054
RSPO3	-1.52926	#NAME?	-2.80541	0.0428713	0.639844	-3.43098
OCLN	-1.21008	-0.943018	-2.73604	0.0373483	0.61639	-3.43187
VSIG2	-2.02195	#NAME?	-2.96323	0.0496242	0.6463	-3.43193
PRDX3P1	-1.27096	#NAME?	-2.80402	0.0429368	0.639844	-3.43235
RPL5P30	1.64331	-0.338515	2.73527	0.0373843	0.61639	-3.43276
COL17A1	1.02286	2.35359	2.73436	0.0374271	0.61639	-3.43382
DLL4	1.37505	0.0475148	2.73258	0.037511	0.616914	-3.43589
QRFP	1.27827	#NAME?	2.95552	0.0499678	0.6463	-3.43789
STAM-AS1	1.28738	-0.423091	2.72736	0.0377574	0.618895	-3.44193
LIPC	-1.7802	-1.84391	-2.72392	0.0379212	0.619889	-3.44593
PCDHB8	1.69004	-2.26916	2.72268	0.0379801	0.620274	-3.44736
SMR3A	3.81211	#NAME?	8.92369	0.0298825	0.597756	-3.45248
LRRC66	-1.46634	-2.22265	-2.7173	0.0382382	0.620274	-3.45361
AC084117.1	-1.25172	2.06721	-2.70794	0.0386911	0.62173	-3.46449
AC018521.6	1.26305	2.3799	2.70787	0.0386944	0.62173	-3.46457
AC146944.2	3.49852	#NAME?	8.18959	0.0338216	0.607294	-3.46906
ADAMTS17	-2.02605	#NAME?	-2.76203	0.0449659	0.644162	-3.47394
AC015849.5	1.32682	#NAME?	2.76003	0.0450649	0.644162	-3.47592
PPFIA4	2.96338	-2.4007	2.69613	0.0392712	0.62658	-3.47823
AC024257.3	-1.60441	#NAME?	-2.75598	0.0452671	0.644162	-3.47996
AC092364.2	-1.68155	-1.5072	-2.69382	0.0393858	0.62709	-3.48092
ATP6V1B1	1.65234	#NAME?	2.75423	0.0453546	0.644162	-3.4817
AC008966.2	-1.42324	0.494096	-2.69083	0.0395346	0.627572	-3.4844
AC027307.1	-1.6013	#NAME?	-2.75106	0.0455134	0.644162	-3.48486
PTX4	3.25134	#NAME?	7.611	0.0375824	0.616914	-3.48533
THAP5P1	-3.22364	#NAME?	-7.54614	0.0380474	0.620274	-3.48736
ETV5-AS1	1.73814	#NAME?	2.74781	0.0456775	0.644162	-3.4881
TMEM217	-1.76255	-1.15729	-2.68537	0.0398081	0.628543	-3.49077
MRPS30-DT	1.98153	-1.3733	2.67964	0.040097	0.630467	-3.49745
AC009554.1	-3.0893	#NAME?	-7.23167	0.0404451	0.631598	-3.49794
ABCA9	-1.6949	-2.84288	-2.67575	0.0402945	0.630467	-3.50199
IL18RAP	-2.99334	#NAME?	-7.00703	0.0423168	0.638423	-3.50629
ZKSCAN7-AS1	-1.45451	#NAME?	-2.72769	0.0467059	0.644627	-3.50819
TSTD1	-1.05463	2.49829	-2.66822	0.04068	0.63353	-3.51078
AC012186.2	2.91355	#NAME?	6.82027	0.0439859	0.643244	-3.5138
AL359710.1	-2.90213	#NAME?	-6.79354	0.0442338	0.643403	-3.51492
WNK2	-2.86028	#NAME?	-6.69555	0.0451626	0.644162	-3.51912
BMS1P10	-1.46174	0.224785	-2.65628	0.0412992	0.63664	-3.52474
CCDC116	1.00346	-0.354252	2.65617	0.0413048	0.63664	-3.52486
BMS1P17	1.49505	-0.893817	2.65552	0.0413388	0.63664	-3.52562
PKIA-AS1	1.14817	-1.49518	2.65521	0.0413548	0.63664	-3.52598
LINC02572	-2.76779	#NAME?	-6.47906	0.0473342	0.644627	-3.529
AC010931.2	2.75443	#NAME?	6.44779	0.0476622	0.644627	-3.5305
AC025180.1	2.75443	#NAME?	6.44779	0.0476622	0.644627	-3.5305
AP006222.1	1.28789	-1.89195	2.65111	0.0415704	0.637022	-3.53078
RGPD5	1.4156	-1.44204	2.64959	0.0416505	0.637022	-3.53256
AC027088.3	-2.72673	#NAME?	-6.38294	0.0483548	0.645201	-3.53367
SLC25A1P5	-2.72594	#NAME?	-6.38108	0.0483749	0.645201	-3.53377
AC131235.1	1.95318	-0.0383437	2.64767	0.0417519	0.637584	-3.53481
AC067751.1	-2.67062	#NAME?	-6.25158	0.0498101	0.6463	-3.54036
AC008752.2	-2.67062	#NAME?	-6.25158	0.0498101	0.6463	-3.54036
AC025043.1	2.66638	#NAME?	6.24167	0.0499229	0.6463	-3.54088
AC129492.5	2.66559	#NAME?	6.23981	0.049944	0.6463	-3.54098
AL844908.1	1.40737	-0.47761	2.64158	0.0420757	0.638172	-3.54194
AC110015.1	-1.6689	0.658931	-2.6387	0.0422294	0.638172	-3.54531
AC009120.1	-1.05848	#NAME?	-2.68995	0.0487066	0.645201	-3.54609
AP002812.3	-1.66847	#NAME?	-2.68389	0.0490371	0.645201	-3.5522
ALOXE3	1.22191	-0.990822	2.62934	0.0427341	0.639844	-3.55629
NACC1	1.0405	6.96214	2.62548	0.0429439	0.639844	-3.56081
AC104958.2	1.46336	0.133	2.62397	0.0430267	0.639844	-3.56259
AC010273.1	1.49505	-0.832394	2.61824	0.0433406	0.640385	-3.56931
NKPD1	-2.15523	#NAME?	-2.66662	0.0499915	0.6463	-3.56964
H19	1.76417	-1.64582	2.60535	0.0440574	0.643282	-3.58446
NPR3	-1.14655	-4.28412	-2.60246	0.0442199	0.643403	-3.58786
NPIPB13	-1.78004	-2.27	-2.60071	0.0443187	0.643403	-3.58993
RHOV	1.48425	0.142961	2.58803	0.0450402	0.644162	-3.60485
FAM83B	1.90866	0.754222	2.58445	0.0452461	0.644162	-3.60906
TSPAN18	1.26977	4.8969	2.58396	0.0452748	0.644162	-3.60965
CACNA1G-AS1	-1.53055	-1.44867	-2.58009	0.0454988	0.644162	-3.61421
AC087752.4	-1.14058	1.71436	-2.57582	0.0457472	0.644162	-3.61924
PPFIBP2	1.05751	1.08144	2.57373	0.0458698	0.644162	-3.62171
CHKB-CPT1B	1.71604	-2.35627	2.55497	0.0469828	0.644627	-3.64386
PWP2	2.02732	-2.71423	2.55461	0.047004	0.644627	-3.64428
MGAT2	1.25225	0.427379	2.53824	0.0479999	0.644882	-3.66364
NFAM1	-1.65672	-2.8262	-2.53046	0.0484805	0.645201	-3.67285
ADAM19	1.05668	4.98986	2.52768	0.0486541	0.645201	-3.67615
SLC9A9	-1.27409	-1.5725	-2.52581	0.0487711	0.645201	-3.67837
SNED1	1.35964	1.61236	2.52318	0.0489357	0.645201	-3.68148
TBC1D3D	1.90252	-1.40011	2.51618	0.0493776	0.6463	-3.68979
RAB37	1.48151	-2.82174	2.51271	0.0495978	0.6463	-3.6939
AC004832.5	1.04086	0.845416	2.51057	0.0497342	0.6463	-3.69643

## Sheet: S8
Table S8. Differential gene expression between control and HNF1B-overexpressing 5637 cells.
Tag	logFC	AveExpr	t	P.Value	adj.P.Val	B
HEPHL1	-3.28205	6.36415	-25.5111	2.51349e-07	0.00344067	6.13898
MMP1	-3.41738	9.08283	-22.9892	4.65522e-07	0.00344067	5.87065
CYP1B1	-2.84596	5.92512	-19.414	1.26299e-06	0.00510376	5.36069
NEURL1	-2.44696	4.40613	-19.1216	1.38107e-06	0.00510376	5.31035
COL6A1	-2.53412	3.50251	-17.1122	2.65306e-06	0.00729136	4.91924
SERPINB9	2.59073	1.31864	16.5585	3.21766e-06	0.00729136	4.79579
PTGES	1.99959	6.73553	16.1009	3.79192e-06	0.00729136	4.68792
IL7R	-2.30425	2.45258	-15.3932	4.93259e-06	0.00729136	4.50988
DAPK1	-1.98553	4.16375	-13.852	9.12525e-06	0.0122627	4.0685
TRPA1	-1.60968	1.89628	-13.3698	1.12111e-05	0.0138102	3.91324
KRT33A	-3.16031	#NAME?	-21.5483	4.19153e-06	0.00729136	3.8332
CXCL11	3.28776	1.25273	13.027	1.30342e-05	0.0148209	3.79728
GPC4	-1.7572	4.15431	-12.5619	1.60877e-05	0.0169863	3.63208
MACROD2	-1.5044	1.10677	-12.3234	1.79726e-05	0.0177114	3.54365
MFAP5	-3.53224	2.39543	-12.0163	2.07906e-05	0.0192079	3.42588
CACNA2D3	-2.18438	1.80472	-11.7077	2.41517e-05	0.0210006	3.30294
AC009779.4	1.8971	-1.69843	11.4211	2.78522e-05	0.0219731	3.18437
CXCL6	-3.54289	5.08415	-11.3934	2.8243e-05	0.0219731	3.1727
HTRA3	-3.12093	-1.96365	-11.2682	3.00925e-05	0.0222098	3.11937
ZNF486	1.52259	2.19913	11.1756	3.15523e-05	0.0222098	3.07935
ROS1	-1.76002	2.04394	-11.0146	3.4288e-05	0.0225704	3.0087
INSM2	-3.79357	-0.820241	-10.9687	3.51183e-05	0.0225704	2.98828
L1CAM	-1.88719	3.99574	-10.7559	3.92845e-05	0.0228461	2.89203
MEGF6	-1.45869	2.3298	-10.7131	4.01892e-05	0.0228461	2.87237
TMPRSS11E	-3.83309	4.34788	-10.6919	4.06472e-05	0.0228461	2.86257
GPAT2	-3.26404	2.02844	-10.6428	4.17295e-05	0.0228461	2.83982
PADI1	-1.4254	0.453134	-10.5528	4.38031e-05	0.0231249	2.79769
SAMD9	1.24803	6.57862	10.2848	5.07233e-05	0.0258549	2.66928
SCG5	-3.50091	2.73352	-10.1048	5.60828e-05	0.027552	2.5805
ZNF100	1.49413	2.33082	9.99607	5.9638e-05	0.027552	2.52584
TNFRSF19	-1.4972	2.18541	-9.99588	5.96445e-05	0.027552	2.52574
BICC1	-2.20543	2.08616	-9.83372	6.54448e-05	0.0293153	2.44274
ADAMTS12	-1.37867	1.33864	-9.71857	6.99612e-05	0.0304167	2.3827
PNLDC1	3.57477	-1.18956	9.64103	7.32066e-05	0.0309183	2.34175
MYH14	1.41267	1.9434	9.51817	7.87124e-05	0.0323202	2.27599
SNTB1	-2.07526	-0.357333	-9.33691	8.77354e-05	0.0339944	2.17695
CSF3	-1.64722	6.74782	-9.30237	8.9588e-05	0.0339944	2.1578
PINK1	-1.32231	2.85764	-9.28337	9.06259e-05	0.0339944	2.14723
LOXL4	-1.85148	2.81934	-9.1771	9.66959e-05	0.0346194	2.08761
TNFRSF11B	-1.50452	2.82497	-9.14925	9.83639e-05	0.0346194	2.07183
TMEM204	-1.24982	2.4035	-9.07133	0.00010321	0.0354801	2.02739
PROKR2	-2.33402	3.26921	-9.0243	0.000106268	0.0357012	2.00034
HNF1B	-7.01793	#NAME?	-34.3345	4.57678e-06	0.00729136	1.96317
CYB561A3	-1.13503	4.4203	-8.91924	0.000113486	0.037279	1.93928
STC1	-1.28009	4.23386	-8.83222	0.000119898	0.0385289	1.88803
DRAXIN	-1.28966	0.796039	-8.72187	0.000128639	0.0404583	1.82215
SLAIN1	1.90649	1.947	8.53686	0.000145004	0.0437037	1.70942
GALNT5	1.19757	5.24431	8.51172	0.000147408	0.0437037	1.69388
ROM1	-1.99986	#NAME?	-10.3726	0.000147827	0.0437037	1.67778
FN1	-1.52266	9.05167	-8.46102	0.000152398	0.0441716	1.66237
BDNF	1.05638	1.28263	8.34945	0.000164084	0.0466441	1.59224
COL6A2	-5.12807	1.7708	-8.29262	0.000170433	0.0467846	1.55609
STEAP4	1.29487	2.4617	8.28254	0.000171588	0.0467846	1.54965
CYGB	-1.41467	2.87246	-8.26112	0.000174073	0.0467846	1.53593
PPARGC1A	-2.08728	#NAME?	-9.85632	0.000188646	0.0485637	1.47805
COL8A2	-1.04591	-0.190664	-8.13493	0.000189588	0.0485637	1.45428
ZNF43	2.54345	0.684287	8.12751	0.000190549	0.0485637	1.44943
GPR35	1.50712	-2.23434	8.03668	0.00020278	0.0506968	1.38969
C1QL1	-2.09008	#NAME?	-9.61157	0.000212637	0.0506968	1.37783
MME	-1.53995	4.75321	-8.00338	0.000207488	0.0506968	1.3676
BCL11A	-2.53691	-2.33965	-7.97916	0.000210992	0.0506968	1.35146
COLEC11	3.03344	#NAME?	16.0563	9.19887e-05	0.0339944	1.2771
IL20RB	-1.63059	4.10185	-7.86487	0.000228479	0.0510653	1.27456
PADI2	-1.43148	3.53891	-7.86269	0.000228828	0.0510653	1.27309
AKR1C1	-1.48095	-0.228007	-7.84413	0.000231829	0.0510653	1.26047
TMEM125	-1.60616	2.25621	-7.82535	0.00023491	0.0510653	1.24768
PID1	-1.26493	3.06229	-7.80011	0.000239127	0.0512286	1.23043
SYNPO	-1.16982	2.3824	-7.70955	0.000254992	0.0533282	1.16804
IL1R2	-1.15559	3.74081	-7.68438	0.000259615	0.0533282	1.15055
PLA2G6	1.01198	-1.02948	7.61461	0.000272943	0.055269	1.10175
SERPINB7	-1.50818	3.29129	-7.58127	0.000279588	0.0558496	1.07826
LFNG	-1.59892	3.83887	-7.4931	0.000298084	0.0584765	1.01559
ATP2B4	-1.2302	4.40766	-7.42974	0.000312246	0.0587347	0.97006
APOL1	-1.51355	3.72183	-7.4187	0.000314792	0.0587347	0.962086
CDH2	-1.12522	6.06883	-7.41702	0.000315182	0.0587347	0.960869
SLPI	1.08632	8.39906	7.40549	0.000317872	0.0587347	0.952522
GEN1	1.05117	5.8036	7.38349	0.000323074	0.0589589	0.936565
TENM2	-1.25033	1.8568	-7.34801	0.000331674	0.05907	0.910715
KRT9	1.93288	#NAME?	11.6012	0.000327116	0.0589687	0.873748
SARDH	-1.03484	0.587887	-7.27825	0.000349365	0.0597413	0.859502
PBX1	1.0626	1.92784	7.26878	0.000351851	0.0597413	0.852505
GNAL	1.37858	1.6121	7.26595	0.000352598	0.0597413	0.850412
ZNF28	1.05185	3.55704	7.25444	0.000355651	0.0597413	0.841901
ATP13A2	-1.03471	6.04451	-7.23866	0.000359888	0.0597737	0.830205
ZNF667	2.66749	#NAME?	12.3108	0.00025975	0.0533282	0.799933
ZNF682	1.96846	1.9619	7.16914	0.000379263	0.0622918	0.778348
SERPINA1	-4.41934	#NAME?	-11.8562	0.000300651	0.0584765	0.719922
PRKG1	3.09222	#NAME?	8.18022	0.000455105	0.0671469	0.710105
SIGLEC15	-2.86561	#NAME?	-8.09857	0.00047696	0.0671469	0.667322
TMEM52B	-1.35239	3.73063	-7.00349	0.000430461	0.0671469	0.652663
PAX8	-2.03178	0.43331	-6.95795	0.000445899	0.0671469	0.617578
APLP1	-1.23195	3.23409	-6.88247	0.000472915	0.0671469	0.558898
ADGRF2	-2.55808	#NAME?	-11.021	0.000399045	0.0634267	0.555695
HSPG2	-1.31422	4.38522	-6.81381	0.000499132	0.0678864	0.504961
CITED4	-1.56059	3.46642	-6.80611	0.000502175	0.0678864	0.498878
ZNF468	1.39005	3.31686	6.79857	0.000505176	0.0678864	0.492914
BNC1	-4.12502	#NAME?	-10.6499	0.000455536	0.0671469	0.474665
PRXL2B	-1.00919	4.5364	-6.75328	0.000523642	0.0691113	0.456949
SLC29A4	-1.01696	1.80716	-6.67171	0.000558886	0.0724689	0.391576
EPHA6	-1.62541	#NAME?	-9.68206	0.000657449	0.0782774	0.375697
AC012184.2	1.11619	#NAME?	7.5477	0.000661932	0.0782774	0.363617
IGFN1	2.25203	#NAME?	9.59394	0.00068093	0.0786368	0.348756
THY1	-1.44239	2.71361	-6.58887	0.000597497	0.0768018	0.324374
HSD17B2	-1.06069	2.07619	-6.56462	0.000609376	0.0771036	0.304542
PKN3	1.23394	1.94612	6.5628	0.000610277	0.0771036	0.303052
RBKS	1.14741	3.32589	6.54764	0.00061785	0.0773988	0.290621
FHAD1	-1.6341	-1.33167	-6.5031	0.000640738	0.0782774	0.253922
UGT2B7	-1.35349	4.60462	-6.49542	0.000644784	0.0782774	0.247567
SLC5A4	2.8644	#NAME?	9.22891	0.000790044	0.0794566	0.232702
GPAT3	1.16387	6.09367	6.44517	0.000671979	0.0783852	0.205826
STOM	-2.52085	1.97274	-6.44252	0.000673449	0.0783852	0.203617
ZNF575	-1.75828	#NAME?	-7.2711	0.000786512	0.0794566	0.200621
FBXO32	-1.04679	6.59947	-6.39763	0.000698921	0.0794566	0.166055
HECW1	-1.36582	-2.42959	-6.36671	0.00071711	0.0794566	0.140034
CCL20	-1.52307	5.21241	-6.34345	0.000731158	0.0794566	0.120371
MAATS1	2.42751	#NAME?	7.11901	0.000866824	0.082667	0.107806
HHIP	-1.09533	-2.8697	-6.32235	0.000744165	0.0794566	0.10249
KCNN3	-1.74369	-0.738519	-6.32168	0.000744583	0.0794566	0.10192
MMP28	1.64027	2.0645	6.31862	0.000746494	0.0794566	0.0993195
EMB	1.05435	5.93934	6.3111	0.000751212	0.0794566	0.0929278
PRKAA2	2.17811	0.0427594	6.27995	0.000771127	0.0794566	0.0663671
LRP1	-1.13309	2.71866	-6.27286	0.000775738	0.0794566	0.0603117
HAS2	1.14007	4.29121	6.26236	0.000782634	0.0794566	0.0513222
TMC6	-1.14562	2.27874	-6.24191	0.000796262	0.0794566	0.0337783
SPAG4	-1.67592	1.10256	-6.22103	0.00081046	0.0794566	0.0158076
ZNF600	1.15878	1.97171	6.14946	0.00086138	0.082667	-0.0462201
ZNF736	1.97719	0.725784	6.12572	0.000879071	0.0832937	-0.06694
GPRC5C	-1.34696	-4.11992	-6.11833	0.000884665	0.0832937	-0.0734076
ABHD16A	2.32671	#NAME?	6.82329	0.0010526	0.087907	-0.0794431
SOX15	-1.39547	2.95038	-6.08837	0.000907755	0.0838652	-0.0996898
TACSTD2	1.07592	9.26134	6.06271	0.000928081	0.0846845	-0.122294
PRICKLE2	-1.11835	0.336959	-6.0499	0.000938427	0.0851032	-0.133616
DPYSL5	-1.28301	2.28146	-5.97686	0.00099998	0.0868284	-0.198562
ZNF888	1.11756	5.04959	5.96751	0.00100818	0.0868284	-0.206922
PREX2	-3.90719	-0.669015	-5.94236	0.00103065	0.0868284	-0.229486
NCF2	-1.16929	2.02114	-5.89848	0.00107122	0.0884742	-0.269041
OR10A6	-1.87913	#NAME?	-6.45694	0.00135231	0.0942915	-0.324529
SPA17	1.78884	0.352904	5.83477	0.00113344	0.0906942	-0.326957
ITGA9	3.23662	#NAME?	14.0167	0.000822961	0.0800329	-0.336632
ALOX5	1.75787	1.55834	5.79681	0.00117246	0.091605	-0.36172
ST3GAL5	-1.81703	1.70037	-5.79226	0.00117724	0.091605	-0.365904
CHRDL2	1.05108	#NAME?	6.3747	0.00143284	0.0971571	-0.381641
MMP24	-1.17034	2.55628	-5.76879	0.00120226	0.091605	-0.387513
KRT23	1.00272	5.13616	5.76353	0.00120794	0.091605	-0.392363
KLHL13	1.00434	2.67218	5.75923	0.00121261	0.091605	-0.396329
GABRA3	-1.20749	1.48905	-5.73101	0.00124381	0.0928625	-0.422457
ABAT	2.25764	#NAME?	6.312	0.00149807	0.0976742	-0.425721
MEIS1	-1.09395	0.369676	-5.72543	0.00125008	0.0928625	-0.427632
RFLNA	-1.88338	2.55645	-5.72329	0.0012525	0.0928625	-0.429624
RPL22L1	1.63026	5.58598	5.70265	0.00127607	0.0928625	-0.448814
S1PR5	-1.17413	1.33166	-5.69791	0.00128156	0.0928625	-0.453233
ANXA6	-1.30596	2.67739	-5.686	0.00129546	0.0928974	-0.464347
PLA2G4C	-1.08313	0.366399	-5.68384	0.001298	0.0928974	-0.466361
SLC16A6	1.08999	4.33143	5.67921	0.00130346	0.0928974	-0.470689
KLHL29	-2.314	#NAME?	-6.22451	0.00159503	0.0989785	-0.488007
MAGEA6	-1.3674	4.52551	-5.64878	0.00134003	0.0942915	-0.499202
SEPTIN1	-2.6996	#NAME?	-6.20424	0.00161854	0.0994501	-0.502568
TNS1	-2.58	-1.27052	-5.6119	0.00138593	0.0952875	-0.533929
TENT5B	-1.91513	#NAME?	-6.12178	0.0017185	0.102019	-0.562327
REEP1	-1.15958	1.80964	-5.58183	0.0014247	0.0970501	-0.562398
ZNF568	1.42284	0.190018	5.56217	0.0014507	0.0974737	-0.58107
LGALS1	-1.77296	6.11147	-5.5458	0.00147276	0.0976742	-0.596661
NOX1	1.13957	2.74866	5.52673	0.00149897	0.0976742	-0.614881
SLC9A1	-1.00063	5.38048	-5.5263	0.00149955	0.0976742	-0.615284
LOXL2	-1.12879	4.62872	-5.52603	0.00149994	0.0976742	-0.61555
FITM1	1.75203	#NAME?	7.07611	0.00215727	0.110342	-0.628502
PSCA	1.75203	#NAME?	7.07611	0.00215727	0.110342	-0.628502
CUX2	2.55608	#NAME?	11.0551	0.00164926	0.100741	-0.643313
DPP4	-1.79671	1.23587	-5.48933	0.00155189	0.0989785	-0.650755
FAM110B	-1.15151	1.25447	-5.47584	0.00157149	0.0989785	-0.663735
SPRR2G	-1.47461	1.81749	-5.47338	0.0015751	0.0989785	-0.666108
DEPP1	-2.38693	#NAME?	-6.99185	0.00225578	0.110391	-0.669618
ADAMTS1	-1.0186	2.19913	-5.46451	0.00158819	0.0989785	-0.674669
FGFBP1	3.29197	2.42457	5.45636	0.00160032	0.0989785	-0.68254
KCNJ4	-2.17929	#NAME?	-5.9246	0.00198854	0.108068	-0.708645
KCTD11	-1.02468	3.46377	-5.40099	0.00168559	0.101058	-0.736291
CDA	-1.93793	4.47071	-5.35509	0.0017602	0.103376	-0.781182
CLDN6	-2.38657	#NAME?	-10.1183	0.00213441	0.110342	-0.782063
FDXACB1	1.12245	1.31009	5.35381	0.00176233	0.103376	-0.782433
DYSF	-2.15066	0.639255	-5.34809	0.0017719	0.103506	-0.788049
DNAJC12	-1.69623	#NAME?	-5.808	0.00217173	0.110391	-0.797506
THNSL2	-1.48301	1.55742	-5.33783	0.00178922	0.103506	-0.798137
ARL2BP	-2.45427	-1.33972	-5.33587	0.00179255	0.103506	-0.800068
OLFM4	-2.24079	#NAME?	-5.78425	0.00221145	0.110391	-0.815828
ZNF429	3.01355	#NAME?	5.75944	0.00225384	0.110391	-0.835039
RIPPLY2	1.66647	1.48774	5.29105	0.00187067	0.105704	-0.844333
LAX1	2.23662	#NAME?	9.68602	0.00242292	0.112099	-0.855499
HEATR9	2.20748	#NAME?	9.62424	0.00246831	0.113665	-0.866541
ZNF793	1.0918	-2.15211	5.24809	0.0019492	0.107117	-0.887038
PKDREJ	-1.43849	#NAME?	-5.67105	0.00241286	0.112099	-0.904155
GALNT12	1.09613	2.01536	5.20605	0.0020297	0.108265	-0.929095
S100A7A	-2.46575	#NAME?	-9.27256	0.0027494	0.117833	-0.932185
PROKR1	-2.12193	#NAME?	-9.25122	0.00276779	0.117906	-0.936326
IFNK	1.22609	#NAME?	6.48978	0.00297333	0.122014	-0.950267
KANK3	-2.54623	#NAME?	-9.12609	0.00287901	0.120219	-0.960994
ACMSD	-2.09647	#NAME?	-5.59554	0.00255924	0.116045	-0.964032
SLITRK5	1.10496	0.251008	5.1531	0.00213653	0.110342	-0.98245
PTN	-1.78654	#NAME?	-5.57109	0.00260886	0.117381	-0.983589
PURG	2.30347	-1.93206	5.12704	0.00219144	0.110391	-1.00886
TMPRSS11D	-2.57614	1.43483	-5.12488	0.00219608	0.110391	-1.01106
EGLN3	-1.41974	0.911463	-5.12036	0.00220578	0.110391	-1.01565
LRRC17	-2.01231	#NAME?	-8.77331	0.00322628	0.126442	-1.0342
PHYHIPL	-1.96444	-1.01282	-5.09688	0.00225701	0.110391	-1.03956
ASTL	2.01436	#NAME?	8.71212	0.00329207	0.126572	-1.04748
PRR9	-1.54208	1.80317	-5.08851	0.0022756	0.110651	-1.0481
NUDT3	-1.36659	-1.36072	-5.07689	0.0023017	0.111189	-1.05999
GPR63	2.54837	#NAME?	5.46584	0.00283577	0.119625	-1.0687
TRAF3IP3	1.05867	3.1116	5.06389	0.0023313	0.111716	-1.0733
ZNF347	1.35051	0.71767	5.0578	0.0023453	0.111833	-1.07954
ALPL	-2.09727	#NAME?	-8.53971	0.00348732	0.13013	-1.08584
ZNF790	1.24623	2.34272	5.04843	0.00236706	0.112099	-1.08917
IL22RA1	-1.59075	2.50325	-5.04214	0.00238178	0.112099	-1.09563
MEGF10	-3.01708	#NAME?	-5.38716	0.00302061	0.123004	-1.13334
KCNAB2	-1.35916	0.0954165	-4.991	0.00250548	0.114342	-1.14843
FABP4	1.82901	2.85541	4.98821	0.00251243	0.114342	-1.15132
STK32A	2.3876	#NAME?	8.13067	0.00401607	0.135229	-1.18289
GPRASP1	1.00605	0.299085	4.94044	0.00263497	0.117518	-1.20103
LIMS2	-1.70875	-0.526431	-4.9336	0.00265307	0.117518	-1.20817
SPANXA1	-2.12093	2.3244	-4.93274	0.00265533	0.117518	-1.20906
PTGS1	-1.90595	0.346873	-4.9139	0.00270596	0.117646	-1.22879
ZNF816	1.48445	2.04838	4.90936	0.00271833	0.117662	-1.23355
SIRPB2	-1.04593	#NAME?	-5.21477	0.00347736	0.13013	-1.27805
DKK1	1.21834	4.83369	4.8599	0.00285724	0.119648	-1.28563
ZNF665	1.41686	#NAME?	5.85532	0.00433234	0.139219	-1.29137
NUDT17	-2.24834	0.905397	-4.83942	0.00291707	0.121124	-1.30729
C4BPB	-1.07784	-0.186724	-4.82274	0.00296687	0.122014	-1.32499
AKR1C2	-1.73273	#NAME?	-5.13677	0.00371033	0.131699	-1.34494
RAB19	2.04451	#NAME?	5.75023	0.00462614	0.139443	-1.35877
KRT31	-2.77793	#NAME?	-5.10386	0.00381407	0.132779	-1.37343
ADGRF5	-1.2435	#NAME?	-5.0677	0.00393201	0.133596	-1.40493
BST1	1.40196	-1.18153	4.73178	0.003256	0.126572	-1.4223
TAGLN3	-2.82855	-0.445007	-4.72306	0.00328536	0.126572	-1.4317
ASPHD1	-1.27887	1.55275	-4.71966	0.00329688	0.126572	-1.43537
FOXA2	-2.2471	-0.325809	-4.71146	0.00332485	0.12667	-1.44421
SLAMF9	-1.79059	#NAME?	-5.02211	0.00408682	0.135756	-1.44491
BAAT	-1.46988	#NAME?	-5.00635	0.00414201	0.13591	-1.45881
NALCN	1.41176	0.888465	4.68071	0.00343223	0.129097	-1.47751
TBX6	-1.65455	#NAME?	-7.01475	0.00612179	0.154678	-1.49802
RIMBP2	-1.65455	#NAME?	-7.01475	0.00612179	0.154678	-1.49802
ZFP69	-1.07292	0.835368	-4.65714	0.00351715	0.13013	-1.50312
RNF224	-1.0515	#NAME?	-4.95385	0.00433215	0.139219	-1.50537
AC134669.1	1.59932	#NAME?	6.91708	0.00637016	0.157306	-1.52966
VCAN	-1.17829	-2.7916	-4.63242	0.0036088	0.131512	-1.53008
HPCAL4	-1.31788	1.60618	-4.63165	0.0036117	0.131512	-1.53092
GGT1	-1.40463	0.363664	-4.62908	0.00362141	0.131527	-1.53373
PCBP4	-1.11856	3.90766	-4.61514	0.00367448	0.131699	-1.54899
SLC9B1	-2.20761	#NAME?	-4.90445	0.00452047	0.139297	-1.54957
ZNF85	1.03132	2.68676	4.61027	0.00369324	0.131699	-1.55433
HGD	2.40357	#NAME?	6.82903	0.00660559	0.159529	-1.55881
CAPN9	-1.5706	#NAME?	-6.79288	0.00670556	0.159529	-1.57095
C16orf89	-1.56813	#NAME?	-6.79103	0.00671072	0.159529	-1.57158
H4C3	-1.59627	#NAME?	-6.76768	0.00677645	0.160015	-1.57948
FGL2	-1.59627	#NAME?	-6.76768	0.00677645	0.160015	-1.57948
SLC26A10	2.49112	-2.35288	4.58689	0.0037848	0.132779	-1.58001
ATAD3C	-1.77405	-0.311823	-4.58152	0.00380618	0.132779	-1.58591
ARHGEF19	-1.02115	4.37696	-4.57131	0.0038472	0.132779	-1.59716
TLR5	-1.57423	-1.10221	-4.57108	0.00384815	0.132779	-1.59742
COLCA2	2.22289	#NAME?	6.71494	0.00692802	0.160769	-1.59749
CES3	1.00629	#NAME?	5.3264	0.00609046	0.154678	-1.61267
SYNE4	-1.19861	0.192124	-4.55024	0.00393348	0.133596	-1.62042
TG	-1.7383	-1.45674	-4.54856	0.00394045	0.133596	-1.62228
GOLGA8Q	1.07192	#NAME?	5.3426	0.00602487	0.154369	-1.6238
FUT6	1.07192	#NAME?	5.3426	0.00602487	0.154369	-1.6238
C5orf46	-1.33293	#NAME?	-5.32501	0.00609614	0.154678	-1.63572
S100P	2.97512	2.43519	4.53483	0.00399798	0.134927	-1.63749
GALNT13	1.02033	2.76426	4.52111	0.00405638	0.135491	-1.65271
TMEM150A	-1.05776	2.6052	-4.49833	0.00415553	0.13591	-1.67805
IL36A	1.4897	#NAME?	6.44298	0.00778488	0.165242	-1.69405
MYT1	1.4897	#NAME?	6.44298	0.00778488	0.165242	-1.69405
HEY2	1.46304	#NAME?	6.37858	0.00800802	0.166725	-1.71784
LRGUK	-1.99141	-1.3018	-4.45974	0.00432975	0.139219	-1.72117
KRT34	-1.64555	1.35287	-4.44704	0.00438888	0.139297	-1.73541
PPP4R4	-2.64414	#NAME?	-4.69684	0.00542388	0.14923	-1.73943
TAGAP	2.39598	-1.61263	4.43455	0.0044479	0.139297	-1.74944
ANGPT2	-3.0578	#NAME?	-5.1074	0.00706928	0.161701	-1.75663
ZNF738	1.08362	3.17704	4.4237	0.00449993	0.139297	-1.76165
ATP6V0C	-2.01695	0.550817	-4.41557	0.00453933	0.139297	-1.77081
TMC8	-2.26728	#NAME?	-5.08221	0.00719384	0.16222	-1.77363
PI3	1.56257	4.94778	4.41023	0.00456543	0.139434	-1.77683
ACTA1	-1.91441	#NAME?	-6.21065	0.00863083	0.17094	-1.78166
ACP5	-2.38622	-0.0920066	-4.39837	0.00462402	0.139443	-1.79023
IL12RB2	-1.3973	#NAME?	-4.63887	0.00571267	0.151953	-1.79367
XKR7	-2.43666	#NAME?	-5.03281	0.00744592	0.163201	-1.80722
BMPER	-1.91441	#NAME?	-6.14411	0.00889526	0.172955	-1.80767
CABP1	-2.15997	#NAME?	-5.02735	0.00747445	0.163201	-1.81096
UNC5D	-2.69406	#NAME?	-4.61436	0.00584009	0.154237	-1.81675
STAB1	-1.77812	#NAME?	-6.10966	0.00903634	0.173474	-1.8213
CEP131	-1.10318	3.9739	-4.36878	0.00477392	0.140851	-1.82375
DNAAF3	-1.27194	-0.382582	-4.36328	0.00480238	0.140851	-1.82999
P3H2	-1.2175	2.13092	-4.35662	0.0048371	0.141308	-1.83756
MTFP1	1.7636	#NAME?	6.05975	0.00924602	0.174108	-1.84125
NWD2	-1.92494	#NAME?	-4.57977	0.00602565	0.154369	-1.8495
CDK5R2	-1.54481	#NAME?	-4.5747	0.00605344	0.154546	-1.85432
AC003002.3	1.61443	-0.636636	4.34108	0.00491923	0.142861	-1.85526
FCRL3	1.68355	#NAME?	5.95341	0.00971455	0.175977	-1.88458
CKMT2	-1.22401	1.092	-4.30745	0.00510235	0.145243	-1.89368
CXCL10	3.12203	0.955721	4.29469	0.00517384	0.145243	-1.9083
FLT1	1.88629	-3.10134	4.29302	0.00518327	0.145243	-1.91022
KCNJ10	-1.38657	#NAME?	-5.87862	0.010063	0.177931	-1.91574
CNIH3	-1.51079	-0.538146	-4.28714	0.00521662	0.145495	-1.91696
SPANXA2	-2.08179	#NAME?	-4.49673	0.00649978	0.158286	-1.92891
TPH2	-1.34834	#NAME?	-5.83919	0.0102532	0.178361	-1.9324
PCED1B	1.00138	3.77255	4.26849	0.00532414	0.147381	-1.93841
C2CD4C	-1.33424	#NAME?	-5.81703	0.0103622	0.178361	-1.94183
TPGS1	-1.11257	2.67432	-4.26461	0.00534685	0.147733	-1.94289
AXDND1	1.33629	#NAME?	5.77945	0.0105506	0.1803	-1.95794
IGFBP1	-2.20844	#NAME?	-4.46604	0.0066859	0.159529	-1.95855
MYLK3	2.21579	-3.11723	4.24525	0.00546162	0.14923	-1.96522
MAEL	3.78997	#NAME?	11.6591	0.00762904	0.164872	-1.97399
AGAP2	-1.33763	-1.09391	-4.23112	0.00554713	0.15029	-1.98156
TNFRSF14	-1.28811	0.286318	-4.22575	0.00558004	0.15029	-1.98778
AKR7A3	-1.9124	-1.08197	-4.21809	0.00562733	0.151242	-1.99666
SLC25A35	-1.39762	0.269714	-4.21641	0.00563774	0.151247	-1.9986
SERPINA5	-2.63348	#NAME?	-4.41643	0.00699995	0.161663	-2.00677
NES	-1.6772	0.936564	-4.2076	0.00569284	0.151953	-2.00883
HLX	-1.19551	-1.2118	-4.20586	0.0057038	0.151953	-2.01085
CILP	-2.73896	#NAME?	-4.73764	0.00919894	0.174108	-2.01551
ACAP3	-1.12719	3.10853	-4.18206	0.00585595	0.154237	-2.03854
CPLX1	-1.32189	0.304397	-4.16418	0.00597322	0.154364	-2.0594
SFTPD	-1.33046	#NAME?	-4.73305	0.00922995	0.174108	-2.06226
BMX	-1.55048	#NAME?	-4.35931	0.00738298	0.1629	-2.0628
GAS1	-1.40629	1.122	-4.1574	0.00601845	0.154369	-2.06734
NACAD	-1.39293	0.745475	-4.15433	0.006039	0.154444	-2.07093
PRR7	-1.17366	3.59299	-4.13564	0.00616601	0.154678	-2.09283
AL391987.1	3.20501	#NAME?	9.85954	0.010577	0.180542	-2.09647
CAPN12	-1.14414	#NAME?	-4.32461	0.00762754	0.164872	-2.0971
LYL1	-1.5841	0.9384	-4.12767	0.00622105	0.155337	-2.10218
STARD6	-1.40803	#NAME?	-4.67603	0.00962604	0.175977	-2.10606
ARMCX1	-1.31491	3.46503	-4.11633	0.00630038	0.157053	-2.11551
PPFIBP2	-3.11946	#NAME?	-9.59634	0.0111481	0.184744	-2.11909
APOE	-1.145	2.00018	-4.11187	0.00633188	0.157306	-2.12076
PRG4	1.24753	-1.13671	4.10928	0.00635023	0.157306	-2.1238
TP53I11	-2.36833	#NAME?	-4.28565	0.00791344	0.165717	-2.13585
DGKI	-1.77812	#NAME?	-5.38331	0.0128398	0.194055	-2.1372
KCND1	-1.30182	0.29556	-4.09681	0.00643952	0.157749	-2.13849
DNAH6	-1.1315	-1.16468	-4.08968	0.00649121	0.158286	-2.14691
HAUS7	1.69247	-0.921045	4.08562	0.00652087	0.158539	-2.15171
SV2C	2.07534	#NAME?	4.26548	0.00806626	0.167466	-2.15601
SEC14L5	1.23415	#NAME?	5.33771	0.0131437	0.195155	-2.15898
GIPC2	1.40635	1.5292	4.07787	0.00657784	0.159452	-2.16086
PCP2	2.22289	#NAME?	5.32486	0.013231	0.195777	-2.16517
PVALEF	1.22667	#NAME?	5.30535	0.013365	0.196623	-2.1746
ZNF843	3.05855	#NAME?	5.30493	0.013368	0.196623	-2.1748
CD5L	1.39106	#NAME?	5.2929	0.0134515	0.196964	-2.18064
CYP3A7	2.8756	#NAME?	8.84618	0.0130555	0.194346	-2.19224
TENM1	-2.63246	#NAME?	-4.22423	0.00838965	0.169421	-2.19745
EGFL8	2.84825	#NAME?	8.76204	0.0132994	0.196396	-2.20135
GFRA3	-2.82213	#NAME?	-8.6817	0.0135388	0.197757	-2.21022
MESP2	-2.8199	#NAME?	-8.67481	0.0135596	0.197866	-2.21099
YPEL4	-1.34696	-0.811953	-4.03204	0.00692661	0.160769	-2.21523
HRH4	2.78997	#NAME?	8.58276	0.0138425	0.199398	-2.22141
CYP26B1	-1.74129	0.702483	-4.02661	0.00696926	0.161329	-2.22169
KBTBD8	1.5403	-2.64236	4.02601	0.00697395	0.161329	-2.2224
AC068580.4	1.45148	#NAME?	4.17334	0.0088095	0.172708	-2.24897
AIM2	1.409	3.31061	4.00125	0.00717246	0.16222	-2.25194
ZDHHC15	-1.54166	#NAME?	-4.42087	0.0116732	0.188376	-2.25411
EPHX3	2.25855	#NAME?	4.47488	0.0111988	0.184961	-2.26462
CFTR	-1.59261	-3.7532	-3.98519	0.00730457	0.1629	-2.27115
PSG2	-2.65108	#NAME?	-8.1555	0.0152788	0.205852	-2.27322
HNF4A	2.62846	#NAME?	8.0859	0.0155338	0.206679	-2.28222
PRSS8	-3.09951	1.67861	-3.97591	0.00738218	0.1629	-2.28228
KCNE1B	1.33279	#NAME?	5.07117	0.0151221	0.205852	-2.29143
TSTD3	1.33279	#NAME?	5.07117	0.0151221	0.205852	-2.29143
ZNF354C	1.26997	1.03955	3.96753	0.00745298	0.163201	-2.29232
CACNA2D4	-2.5948	#NAME?	-7.98235	0.015925	0.208862	-2.29594
ALK	-1.80015	#NAME?	-4.12416	0.00923842	0.174108	-2.29917
RTN4RL2	-1.44385	2.67833	-3.95123	0.00759301	0.164872	-2.31192
PET117	1.20834	2.1376	3.94918	0.00761076	0.164872	-2.31437
CARD14	-1.61608	-2.38586	-3.9307	0.00777348	0.165242	-2.33664
ANKRD1	-1.83831	3.57921	-3.9306	0.00777441	0.165242	-2.33677
FAM217A	1.79192	#NAME?	4.08051	0.00963946	0.175977	-2.34407
BRSK2	-1.87492	0.148695	-3.92111	0.00785942	0.165242	-2.34821
PIK3CG	-1.17363	-0.370967	-3.92108	0.00785972	0.165242	-2.34825
PIP5K1B	1.94587	#NAME?	4.95474	0.0161087	0.209219	-2.35212
PDXP	-1.23357	2.74178	-3.9053	0.00800353	0.166725	-2.36734
ZBBX	1.44587	#NAME?	4.92374	0.0163853	0.210216	-2.36858
CAMK2A	2.02172	#NAME?	4.04467	0.00998383	0.177381	-2.38118
OR10A3	-2.38805	#NAME?	-7.34633	0.0186862	0.220447	-2.38929
NCF1	-2.37995	#NAME?	-7.32141	0.0188086	0.221184	-2.3933
SLC7A9	2.37494	#NAME?	7.30599	0.018885	0.221906	-2.39579
PODXL2	2.36542	#NAME?	7.27673	0.0190311	0.222563	-2.40055
ENKUR	-1.19935	0.128157	-3.87557	0.00828238	0.168761	-2.40339
OTP	2.30715	#NAME?	7.09745	0.0199645	0.225793	-2.43058
CD69	-2.62774	0.460198	-3.85292	0.00850217	0.170297	-2.43095
SLC30A3	-1.68244	0.376809	-3.84934	0.00853751	0.17033	-2.43532
FAM167B	-1.02971	1.46333	-3.83827	0.00864776	0.17094	-2.44882
FSBP	2.26329	#NAME?	6.96253	0.0207128	0.227672	-2.45422
AC023055.1	2.26329	#NAME?	6.96253	0.0207128	0.227672	-2.45422
RSPH10B2	1.25203	#NAME?	4.23574	0.0134948	0.19731	-2.46157
SMLR1	-1.09526	#NAME?	-4.73701	0.0181906	0.218373	-2.47052
MGAT2	-1.09526	#NAME?	-4.73701	0.0181906	0.218373	-2.47052
CALHM1	-1.09526	#NAME?	-4.73701	0.0181906	0.218373	-2.47052
PSG1	-1.09526	#NAME?	-4.73701	0.0181906	0.218373	-2.47052
KLK14	2.20501	#NAME?	6.78325	0.0217735	0.229635	-2.48709
S100A1	1.40973	-1.28932	3.80614	0.0089769	0.173299	-2.48814
ST8SIA4	2.33645	#NAME?	4.12882	0.0147038	0.202563	-2.48879
SLC46A3	-1.00274	2.23625	-3.78281	0.00922469	0.174108	-2.51679
TMEM225B	-1.105	#NAME?	-4.09064	0.0151669	0.205852	-2.52055
MAGEB6	2.38888	0.744326	3.778	0.00927668	0.174109	-2.52271
SEPTIN5	-2.05672	-2.6616	-3.77678	0.00928992	0.174109	-2.52421
ADAMTSL3	1.42621	#NAME?	3.90743	0.0114403	0.186245	-2.52529
GATD3B	-1.01765	1.04621	-3.771	0.00935302	0.174566	-2.53133
RGPD1	-2.1244	#NAME?	-6.53526	0.0233794	0.233535	-2.53548
CAPZA3	-2.1244	#NAME?	-6.53526	0.0233794	0.233535	-2.53548
C11orf21	-2.1244	#NAME?	-6.53526	0.0233794	0.233535	-2.53548
ANGPTL8	-2.1244	#NAME?	-6.53526	0.0233794	0.233535	-2.53548
LPXN	-1.39577	2.19092	-3.76522	0.00941648	0.175058	-2.53845
SLC11A1	-2.11946	#NAME?	-6.52006	0.0234836	0.233535	-2.53857
P4HA3	-1.07027	-1.2606	-3.76429	0.00942675	0.175058	-2.5396
KLHDC7B	2.908	-0.377177	3.76212	0.00945078	0.175103	-2.54227
PLCH2	-2.11197	#NAME?	-6.49704	0.0236426	0.233535	-2.54326
TCF7L1	-1.53068	3.57814	-3.75509	0.00952897	0.175632	-2.55094
KCP	-2.06712	#NAME?	-4.12954	0.0146952	0.202563	-2.55208
INSYN1	-1.52853	#NAME?	-4.12626	0.0147343	0.202606	-2.5549
IL20RA	2.14	-0.371723	3.7439	0.00965498	0.175977	-2.56477
ACTN3	-2.06612	#NAME?	-6.35598	0.0246528	0.235038	-2.57274
LMO1	-2.06612	#NAME?	-6.35598	0.0246528	0.235038	-2.57274
NLRP12	1.08716	0.0832315	3.73685	0.00973531	0.175977	-2.57349
CCDC28B	-1.66502	0.652655	-3.72578	0.00986296	0.176129	-2.58719
TNFSF18	-2.13442	#NAME?	-3.8463	0.0121667	0.192141	-2.59051
IFI6	-2.04278	3.07675	-3.722	0.00990696	0.176544	-2.59188
NDNF	-1.29629	-0.426653	-3.70982	0.0100502	0.177919	-2.60698
GZMH	-2.01478	#NAME?	-6.19804	0.0258622	0.236917	-2.60727
LRRC29	-2.01478	#NAME?	-6.19804	0.0258622	0.236917	-2.60727
DRP2	-1.36659	-0.695918	-3.70695	0.0100843	0.178	-2.61054
SCRT1	-2.00984	#NAME?	-6.18284	0.0259833	0.236943	-2.61068
MSANTD1	-1.96575	#NAME?	-4.49306	0.0209602	0.22866	-2.61116
CYB5R2	-1.23582	-1.48081	-3.70499	0.0101077	0.178083	-2.61298
ABLIM2	-2.03709	-1.93	-3.70257	0.0101366	0.17817	-2.61599
TMPRSS11A	-1.7126	#NAME?	-3.82111	0.0124815	0.193805	-2.61758
TNNT3	1.55274	#NAME?	3.81537	0.0125544	0.193805	-2.62376
ZFP2	1.98522	#NAME?	6.10711	0.0265989	0.238873	-2.6279
SLC13A3	1.16828	-0.39406	3.69077	0.010279	0.178361	-2.63066
LONRF3	1.17785	1.84589	3.68887	0.0103021	0.178361	-2.63303
BHMT2	-1.22304	#NAME?	-4.03321	0.0158971	0.208821	-2.63582
TCTEX1D4	2.57467	#NAME?	4.44807	0.0215296	0.229635	-2.63806
MAGEA1	-1.02618	3.69884	-3.6838	0.0103642	0.178361	-2.63934
CLDN17	-1.9565	#NAME?	-6.01877	0.0273449	0.240566	-2.64851
BEST2	-1.9565	#NAME?	-6.01877	0.0273449	0.240566	-2.64851
GZMB	-1.60214	1.05981	-3.67314	0.0104959	0.179781	-2.65263
RAG2	-1.01231	#NAME?	-4.41349	0.0219811	0.230211	-2.65895
IGFBP7	-1.17418	2.5024	-3.66422	0.0106076	0.180855	-2.66376
IFIT1B	1.01683	#NAME?	4.40353	0.0221133	0.230451	-2.665
DNAJC5B	1.93388	#NAME?	5.94917	0.0279548	0.24109	-2.66513
CHRNA2	1.93388	#NAME?	5.94917	0.0279548	0.24109	-2.66513
C9orf131	-1.93175	#NAME?	-5.94263	0.0280131	0.241452	-2.66671
LRP2	1.01436	#NAME?	4.38711	0.0223337	0.23054	-2.67501
IL1RAPL1	1.01436	#NAME?	4.38711	0.0223337	0.23054	-2.67501
FXYD7	-1.27942	#NAME?	-3.98806	0.0165012	0.210805	-2.67563
KCNT2	1.79653	-1.7961	3.65135	0.010771	0.182251	-2.67984
TSPOAP1	-1.01866	-0.467569	-3.64591	0.0108409	0.18231	-2.68665
TAFA3	-2.06429	-1.11874	-3.64373	0.0108691	0.182577	-2.68938
SCN5A	-1.77668	#NAME?	-4.36056	0.0226961	0.231373	-2.69128
RGS16	2.28001	#NAME?	3.74736	0.0134578	0.196964	-2.69743
FBP2	1.8756	#NAME?	5.76989	0.0296221	0.246689	-2.70963
CERS4	1.8756	#NAME?	5.76989	0.0296221	0.246689	-2.70963
C9orf24	1.8756	#NAME?	5.76989	0.0296221	0.246689	-2.70963
NIBAN3	-1.14661	#NAME?	-4.32964	0.0231278	0.233063	-2.71037
ACY1	2.14167	#NAME?	3.72672	0.0137466	0.198936	-2.71995
KLK5	1.80086	#NAME?	3.85452	0.0184562	0.219498	-2.72272
EPHA5	1.09512	#NAME?	4.30249	0.0235157	0.233535	-2.72725
TTLL13P	1.09512	#NAME?	4.30249	0.0235157	0.233535	-2.72725
SLC4A9	1.84825	#NAME?	5.68575	0.0304559	0.249556	-2.73138
SPATA6	-1.39944	0.170619	-3.60843	0.0113365	0.186074	-2.73365
TCAF2	-1.2337	0.125815	-3.6076	0.0113478	0.186074	-2.7347
INSC	-1.01131	#NAME?	-4.28763	0.0237316	0.233535	-2.73655
PDE7B	-1.01131	#NAME?	-4.28763	0.0237316	0.233535	-2.73655
ANXA13	-2.15455	#NAME?	-4.28744	0.0237343	0.233535	-2.73666
LCK	-3.15951	0.217108	-3.60339	0.0114051	0.186245	-2.74
FTH1	-1.07526	10.8039	-3.60324	0.0114071	0.186245	-2.74018
TTC36	-2.14961	#NAME?	-4.27761	0.0238787	0.233535	-2.74283
PPP5D1	1.61245	#NAME?	3.70415	0.0140706	0.20001	-2.74466
COL9A3	-1.87428	#NAME?	-3.69599	0.0141899	0.200063	-2.75361
GPX7	1.38518	1.35083	3.57819	0.0117549	0.189142	-2.77175
SOGA3	1.65522	#NAME?	3.67749	0.0144645	0.201521	-2.77395
ALDH3A1	1.79492	#NAME?	5.52168	0.0321852	0.253036	-2.77546
CYP3A4	1.79492	#NAME?	5.52168	0.0321852	0.253036	-2.77546
CHRNE	1.79492	#NAME?	5.52168	0.0321852	0.253036	-2.77546
RRAD	1.79492	#NAME?	5.52168	0.0321852	0.253036	-2.77546
F10	1.78997	#NAME?	5.50648	0.0323528	0.253036	-2.77966
H3C1	1.78997	#NAME?	5.50648	0.0323528	0.253036	-2.77966
TCF21	1.78997	#NAME?	5.50648	0.0323528	0.253036	-2.77966
ODF3L1	1.78997	#NAME?	5.50648	0.0323528	0.253036	-2.77966
NT5DC4	-1.03558	1.37711	-3.5678	0.0119023	0.190206	-2.78486
PLTP	-1.63845	-1.12368	-3.55975	0.0120182	0.1916	-2.79504
C1orf146	1.86978	#NAME?	3.65808	0.0147592	0.202761	-2.79535
LRRC55	-2.5238	-1.77124	-3.54791	0.0121908	0.192141	-2.81002
CEACAM1	1.10091	1.02946	3.54773	0.0121934	0.192141	-2.81025
RAB6C	1.46938	#NAME?	3.63005	0.0151972	0.205852	-2.82638
GABRP	2.15272	#NAME?	3.72481	0.0206273	0.227672	-2.83805
RORA	1.13093	0.504061	3.52016	0.0126061	0.193805	-2.84523
FBLN7	-1.35773	#NAME?	-3.61137	0.0154972	0.206451	-2.84712
HMX3	-1.70936	#NAME?	-5.25849	0.0352792	0.259316	-2.85111
PSG9	-1.70936	#NAME?	-5.25849	0.0352792	0.259316	-2.85111
HPGD	-1.71404	-0.955876	-3.51388	0.0127022	0.193805	-2.85321
BLNK	-1.70442	#NAME?	-5.24328	0.0354713	0.259316	-2.85568
COL15A1	-1.70442	#NAME?	-5.24328	0.0354713	0.259316	-2.85568
TLX1	-1.70442	#NAME?	-5.24328	0.0354713	0.259316	-2.85568
NPC1L1	-1.70442	#NAME?	-5.24328	0.0354713	0.259316	-2.85568
TAT	-1.70442	#NAME?	-5.24328	0.0354713	0.259316	-2.85568
IDI2	-1.70442	#NAME?	-5.24328	0.0354713	0.259316	-2.85568
SLC25A47	-1.70442	#NAME?	-5.24328	0.0354713	0.259316	-2.85568
CRABP2	1.03273	5.10713	3.50839	0.0127868	0.194055	-2.86018
REEP2	-1.08817	0.158245	-3.505	0.0128395	0.194055	-2.86451
PLPPR2	-1.26283	-0.350946	-3.50335	0.0128653	0.194055	-2.86661
MORN1	-1.00593	-0.0571302	-3.49819	0.0129459	0.194266	-2.87317
LDHC	1.67833	#NAME?	5.16301	0.0365111	0.262212	-2.88015
NCALD	-1.50701	#NAME?	-3.57801	0.01605	0.209219	-2.88432
MAP1LC3A	1.41961	#NAME?	4.05505	0.0274709	0.240566	-2.88664
C2	1.36193	#NAME?	3.75049	0.0201742	0.226575	-2.89092
PTGDR2	1.36193	#NAME?	3.75049	0.0201742	0.226575	-2.89092
GPR37	-1.90128	-0.575227	-3.48368	0.013176	0.195269	-2.89167
CPA2	-2.29831	#NAME?	-3.65369	0.0219476	0.230195	-2.9026
FBXO24	-1.74596	#NAME?	-4.02955	0.0279261	0.24109	-2.90365
ERFL	-1.65108	#NAME?	-5.07921	0.0376457	0.264109	-2.90639
AC233723.1	-1.65108	#NAME?	-5.07921	0.0376457	0.264109	-2.90639
SLCO4C1	-1.65108	#NAME?	-5.07921	0.0376457	0.264109	-2.90639
MRC1	-1.65108	#NAME?	-5.07921	0.0376457	0.264109	-2.90639
JAKMIP2	-1.65108	#NAME?	-5.07921	0.0376457	0.264109	-2.90639
CHST9	2.3669	#NAME?	3.55692	0.0164111	0.210216	-2.90793
B3GAT2	1.19626	-0.668262	3.4577	0.0135992	0.198053	-2.92488
TPTE2	1.62846	#NAME?	5.00961	0.038628	0.267447	-2.92872
HAS1	1.62846	#NAME?	5.00961	0.038628	0.267447	-2.92872
RAET1E	1.76633	-1.67758	3.44251	0.0138535	0.199398	-2.94433
BAALC	-1.73493	#NAME?	-3.60806	0.0228478	0.231671	-2.9445
ZEB1	2.07237	#NAME?	3.52212	0.0170275	0.212944	-2.94706
FER1L5	1.33526	#NAME?	3.68298	0.0213919	0.229635	-2.95392
GCNT3	-1.59974	#NAME?	-4.92127	0.0399304	0.271054	-2.95779
TRIM15	-1.59974	#NAME?	-4.92127	0.0399304	0.271054	-2.95779
HK3	-1.59974	#NAME?	-4.92127	0.0399304	0.271054	-2.95779
ADAMTS16	-1.59974	#NAME?	-4.92127	0.0399304	0.271054	-2.95779
WDR87	-1.59974	#NAME?	-4.92127	0.0399304	0.271054	-2.95779
KCNK12	-1.5948	#NAME?	-4.90606	0.040161	0.271631	-2.96288
SLC9C2	-1.5948	#NAME?	-4.90606	0.040161	0.271631	-2.96288
C5AR2	-1.5948	#NAME?	-4.90606	0.040161	0.271631	-2.96288
VAMP5	-1.92595	1.76084	-3.42246	0.0141974	0.200063	-2.97007
ITGA4	1.57513	#NAME?	4.84554	0.0410991	0.27296	-2.98338
CREB3L3	1.57513	#NAME?	4.84554	0.0410991	0.27296	-2.98338
HYDIN	-1.42034	#NAME?	-3.48941	0.0176309	0.216642	-2.98403
C1QTNF9B	1.57018	#NAME?	4.83033	0.0413398	0.27296	-2.9886
STPG3	1.57018	#NAME?	4.83033	0.0413398	0.27296	-2.9886
ATOH7	1.57018	#NAME?	4.83033	0.0413398	0.27296	-2.9886
GHSR	1.57018	#NAME?	4.83033	0.0413398	0.27296	-2.9886
SYCP2L	1.57018	#NAME?	4.83033	0.0413398	0.27296	-2.9886
SCRG1	1.57018	#NAME?	4.83033	0.0413398	0.27296	-2.9886
COL20A1	1.57018	#NAME?	4.83033	0.0413398	0.27296	-2.9886
SLC38A3	1.72234	#NAME?	3.47078	0.0179856	0.218373	-3.00517
KLHL38	-1.54045	#NAME?	-3.61499	0.0227084	0.231373	-3.0182
EMP3	-1.54045	#NAME?	-3.61499	0.0227084	0.231373	-3.0182
MYBPHL	-1.54147	#NAME?	-4.74199	0.0427805	0.275224	-3.01942
PCDHA1	-1.54147	#NAME?	-4.74199	0.0427805	0.275224	-3.01942
SLC9A9	-1.54147	#NAME?	-4.74199	0.0427805	0.275224	-3.01942
DHRS12	1.16597	0.0977905	3.38116	0.0149356	0.204236	-3.02327
CASKIN1	1.52694	#NAME?	4.69731	0.0435377	0.277515	-3.03534
POU4F3	1.96013	#NAME?	3.59422	0.0231297	0.233063	-3.038
CCL28	1.51884	#NAME?	4.67239	0.0439684	0.277515	-3.04433
GLP2R	1.51884	#NAME?	4.67239	0.0439684	0.277515	-3.04433
NAALADL1	1.51884	#NAME?	4.67239	0.0439684	0.277515	-3.04433
RBP4	1.1717	2.09173	3.36479	0.0152399	0.205852	-3.04442
MFAP2	-1.04053	4.7401	-3.35973	0.0153353	0.205852	-3.05097
ISL2	-1.82354	1.13202	-3.35494	0.0154262	0.206176	-3.05717
MGAT3	-1.53506	#NAME?	-3.41241	0.0191501	0.223071	-3.07176
SSX1	1.9897	#NAME?	3.78559	0.0328129	0.254882	-3.07201
ACY3	-1.41441	#NAME?	-3.77529	0.0330426	0.255372	-3.07934
BAIAP2L2	-1.08775	-0.576291	-3.33554	0.0158006	0.208726	-3.08231
TBR1	2.07265	#NAME?	3.76968	0.0331686	0.255658	-3.08335
MRPL12	-1.04533	4.2264	-3.32575	0.0159933	0.209061	-3.09502
FRMPD3	-1.19381	0.0390981	-3.32032	0.0161014	0.209219	-3.10208
KCNH7	1.46551	#NAME?	4.50832	0.0469684	0.285699	-3.10536
CFAP300	-1.56279	0.74514	-3.31638	0.0161802	0.20962	-3.1072
INSL3	1.46056	#NAME?	4.49312	0.0472615	0.285795	-3.11118
FBLN2	1.46056	#NAME?	4.49312	0.0472615	0.285795	-3.11118
RNF223	-1.25675	1.81397	-3.31312	0.0162458	0.209882	-3.11144
IL1RL1	1.62425	#NAME?	3.51215	0.0248882	0.235038	-3.117
POU1F1	1.04525	#NAME?	3.69625	0.0348758	0.259032	-3.13631
EDA2R	1.22289	#NAME?	3.69413	0.0349268	0.259051	-3.13786
TMC1	-1.72808	#NAME?	-3.48427	0.0255214	0.236917	-3.14411
ADAM12	-1.94941	-2.11938	-3.28762	0.0167689	0.211628	-3.14465
RORB	-1.17032	-1.53109	-3.27604	0.0170127	0.212944	-3.15976
ALOX5AP	-2.17267	1.8499	-3.27305	0.0170762	0.212956	-3.16367
TNXB	-1.27812	#NAME?	-3.65089	0.0359868	0.260508	-3.16951
PCDHB3	-1.27812	#NAME?	-3.65089	0.0359868	0.260508	-3.16951
ZNF564	1.30061	#NAME?	3.32468	0.0210653	0.228854	-3.1729
KCNV1	2.10179	#NAME?	3.64547	0.0361227	0.260853	-3.17351
TEX38	-2.57134	#NAME?	-3.64261	0.0361945	0.261116	-3.17561
SOX21	2.76739	#NAME?	3.35518	0.0287162	0.243076	-3.18378
CBARP	-1.23243	2.47049	-3.2549	0.0174675	0.216563	-3.1874
ITGA2B	-1.11013	-1.65354	-3.25375	0.0174926	0.216563	-3.1889
SPTLC3	1.41336	-1.67173	3.25208	0.0175292	0.216642	-3.19109
ST18	1.41921	#NAME?	3.43564	0.0266728	0.239246	-3.19175
PDE6C	1.03084	-0.882971	3.24795	0.01762	0.216642	-3.1965
TMEM151B	1.43299	-1.26536	3.24186	0.0177548	0.217116	-3.20447
WNT9A	-1.0075	0.801023	-3.24173	0.0177576	0.217116	-3.20464
THBS2	-1.16946	-1.3002	-3.24098	0.0177742	0.217139	-3.20562
PCSK4	-1.89067	#NAME?	-3.40624	0.0273987	0.240566	-3.22075
TMEM47	-1.12679	2.22312	-3.21027	0.0184721	0.219498	-3.24593
MMP7	-2.24594	#NAME?	-3.2872	0.0305888	0.250229	-3.25015
EFNA3	-1.50945	#NAME?	-3.25207	0.0228157	0.231671	-3.25757
RPS6KL1	-1.30479	#NAME?	-3.51946	0.039473	0.270259	-3.26789
CYP4Z1	-1.38527	#NAME?	-3.51462	0.0396095	0.270623	-3.27157
CCR7	1.59512	#NAME?	3.51347	0.039642	0.270623	-3.27245
FGF5	-1.45212	-1.68195	-3.1881	0.0189947	0.222563	-3.27511
MN1	-1.39602	-0.720936	-3.17926	0.0192074	0.2235	-3.28675
SLC10A6	1.83629	#NAME?	3.4937	0.0402062	0.271631	-3.28755
PRRT3	-1.48212	1.70717	-3.17683	0.0192664	0.223545	-3.28996
GRM2	-1.62541	#NAME?	-3.33477	0.0292637	0.245364	-3.29192
H2BC5	1.23054	3.59146	3.16844	0.0194716	0.223836	-3.30104
TTC22	-1.10056	0.464953	-3.16776	0.0194883	0.223836	-3.30194
CAMK2N2	-1.07804	2.48821	-3.16412	0.019578	0.22444	-3.30673
PCDHB5	-1.547	#NAME?	-3.22696	0.0323699	0.253036	-3.30967
TSHB	1.48366	0.136658	3.16083	0.0196597	0.22444	-3.31109
EXTL1	-1.37327	#NAME?	-3.31203	0.0298884	0.247113	-3.31476
KLF14	-1.25928	-1.80047	-3.15792	0.0197321	0.22444	-3.31493
SERPINI1	1.67296	#NAME?	3.21845	0.0326311	0.254004	-3.31813
C1QTNF7	1.67296	#NAME?	3.21845	0.0326311	0.254004	-3.31813
TAS2R4	1.36849	1.0456	3.15186	0.0198839	0.225402	-3.32294
COL8A1	-1.17083	-1.78571	-3.1478	0.0199863	0.225793	-3.32831
FOXL2	-1.08056	3.15398	-3.14751	0.0199936	0.225793	-3.32869
PCDHGA9	1.65105	#NAME?	3.18433	0.024598	0.235038	-3.33731
DET1	1.02807	0.00140431	3.13871	0.0202176	0.226575	-3.34033
PROX1	-2.30224	#NAME?	-3.19602	0.0333321	0.255823	-3.34051
NUTM2B	-1.59261	-3.00768	-3.13795	0.0202373	0.226575	-3.34135
MYO1G	1.28017	#NAME?	3.417	0.042495	0.274726	-3.34685
CFB	1.33847	#NAME?	3.17523	0.0248493	0.235038	-3.34809
SLC26A5	1.16387	-1.01689	3.13252	0.0203771	0.227259	-3.34854
CSF1R	-1.4806	-0.62827	-3.13217	0.020386	0.227259	-3.349
DBH	-1.49894	#NAME?	-3.40219	0.0429557	0.275476	-3.35843
DLEC1	-2.18636	#NAME?	-3.16484	0.0251396	0.235348	-3.36039
SLC2A9	-1.17612	-0.532528	-3.12071	0.0206846	0.227672	-3.36418
ZCWPW2	1.50512	#NAME?	3.16928	0.0341911	0.257774	-3.36731
WFIKKN1	1.84046	-2.86824	3.10656	0.0210598	0.228854	-3.38296
ZDHHC11	2.496	-1.50386	3.10454	0.0211142	0.228987	-3.38565
GPR34	2.12051	#NAME?	3.2384	0.0320224	0.253036	-3.38935
PRUNE2	1.89398	-3.03863	3.09759	0.0213016	0.229505	-3.39488
GALNT4	1.89007	#NAME?	3.21125	0.0328544	0.254937	-3.4171
VGLL1	-1.70798	0.268245	-3.0805	0.0217708	0.229635	-3.41761
AC003002.2	1.09966	-0.0117041	3.07961	0.0217953	0.229635	-3.41879
LYG2	-1.48644	#NAME?	-3.10179	0.0269859	0.240208	-3.43546
FABP3	-1.20391	2.26972	-3.06678	0.0221554	0.230451	-3.43588
AUTS2	1.02257	1.53398	3.06606	0.0221756	0.230451	-3.43683
NPIPA3	1.09966	-2.08196	3.06398	0.0222348	0.230487	-3.43962
PPP1R27	1.73415	#NAME?	3.29938	0.0463373	0.284157	-3.44
PRRT2	1.72667	#NAME?	3.28514	0.0468319	0.285354	-3.45145
RNF113B	1.44382	#NAME?	3.08663	0.0274522	0.240566	-3.4536
GRIN3B	1.57134	-1.90232	3.05348	0.0225353	0.230808	-3.45362
APH1B	-1.09829	0.864959	-3.05308	0.0225468	0.230808	-3.45415
PNMT	2.73931	#NAME?	3.08235	0.0371697	0.26378	-3.45534
BSPRY	1.206	0.889726	3.05101	0.0226065	0.231099	-3.4569
TUBA4B	1.80962	#NAME?	3.26447	0.047562	0.286147	-3.46816
EVA1B	-1.37416	2.52314	-3.04156	0.0228819	0.231671	-3.46953
RARRES2	-2.40562	#NAME?	-3.06288	0.0378781	0.264887	-3.47524
NLRP7	1.01198	-1.96483	3.02709	0.0233102	0.233535	-3.48886
NTM	-1.27565	#NAME?	-3.2365	0.048573	0.287982	-3.4909
OVCH2	-1.27812	#NAME?	-3.22623	0.0489513	0.289155	-3.49929
RTN4RL1	2.10958	-1.97204	3.0044	0.0239998	0.233535	-3.51923
EVX2	2.22289	#NAME?	3.20061	0.049911	0.291526	-3.52032
SMIM11A	1.85143	0.222256	2.99497	0.0242931	0.233789	-3.53188
PLGLB1	-1.90919	#NAME?	-3.01358	0.0298301	0.24703	-3.54149
CYP2J2	1.12383	1.49348	2.98518	0.0246014	0.235038	-3.54501
ARHGAP30	-1.14362	0.392475	-2.97519	0.0249205	0.235038	-3.55842
TMEM53	-1.25853	1.19303	-2.96988	0.025092	0.235162	-3.56556
TUBA8	1.23801	-2.74751	2.96588	0.0252219	0.235659	-3.57093
A3GALT2	-1.43666	#NAME?	-2.96735	0.0415914	0.27296	-3.57391
PDZK1IP1	-1.54852	2.05149	-2.96306	0.0253137	0.23623	-3.57471
DUSP18	-1.11125	0.566112	-2.95041	0.0257315	0.236917	-3.59174
TCP10L	1.62798	-1.61893	2.9502	0.0257384	0.236917	-3.59202
DIO2	1.697	-2.16944	2.94959	0.0257587	0.236917	-3.59284
ID2	1.12117	1.68972	2.94847	0.0257959	0.236917	-3.59434
PTGFR	-1.67267	-0.0331831	-2.94477	0.0259198	0.236917	-3.59932
SELPLG	1.41674	#NAME?	3.03528	0.0389092	0.268388	-3.60015
OPRD1	1.51784	#NAME?	3.03224	0.0390249	0.268718	-3.60336
SLC17A7	-1.8596	#NAME?	-3.03201	0.0390338	0.268718	-3.60361
GPT	-1.11282	#NAME?	-2.95697	0.0318322	0.253036	-3.61014
ACP4	1.22446	0.315931	2.93265	0.0263303	0.237637	-3.61566
HCRTR1	-2.04593	#NAME?	-2.94838	0.0321489	0.253036	-3.6206
PCDH15	-1.73414	#NAME?	-3.01529	0.0396772	0.270623	-3.6213
GPD1	-1.12541	#NAME?	-3.01494	0.0396908	0.270623	-3.62168
OXGR1	1.14291	1.89418	2.92785	0.0264945	0.23837	-3.62212
NPIPA2	1.84852	#NAME?	2.94364	0.0323252	0.253036	-3.62638
S1PR3	-1.399	-1.51318	-2.92171	0.0267066	0.239315	-3.63041
TMEM198	-1.04755	1.70246	-2.91624	0.0268968	0.239945	-3.63778
ZNF320	1.39837	#NAME?	2.90144	0.0444029	0.278948	-3.64295
FREM2	-2.12093	-3.22368	-2.9115	0.0270631	0.240208	-3.64418
SOD3	1.23801	-1.44435	2.91036	0.0271032	0.240208	-3.64572
MAZ	-1.16645	3.79305	-2.90889	0.0271552	0.240208	-3.64771
MXRA8	-1.56659	0.713942	-2.89643	0.0275988	0.241025	-3.66454
GPR85	1.05047	-1.86369	2.89025	0.0278218	0.241025	-3.67289
SLCO2A1	-1.36572	0.76027	-2.87952	0.0282132	0.24244	-3.68739
SLC22A1	-1.24847	0.0867063	-2.87909	0.0282292	0.24244	-3.68798
SHC4	-1.30112	-0.160353	-2.87793	0.0282718	0.24244	-3.68954
BDKRB1	1.20314	0.345528	2.85818	0.0290102	0.244486	-3.71629
PLD4	-1.4375	#NAME?	-2.86915	0.0352416	0.259316	-3.71753
PLCXD3	-2.18923	#NAME?	-2.85699	0.0357452	0.260508	-3.73249
TRIM46	-1.12932	0.849412	-2.84606	0.0294737	0.246351	-3.73272
IL4I1	-1.13234	-0.702873	-2.83322	0.0299735	0.247524	-3.75015
KLK10	2.50712	-0.558969	2.8216	0.0304335	0.249511	-3.76593
IFITM2	-1.23661	#NAME?	-2.87858	0.0454295	0.282569	-3.76776
KRT13	1.81699	-1.27453	2.81484	0.0307043	0.250896	-3.7751
KRTCAP2	1.17454	1.18018	2.80873	0.0309517	0.252163	-3.78341
TTC23L	-1.2261	-1.22344	-2.80576	0.0310729	0.252469	-3.78746
TBC1D3D	1.09728	0.263672	2.7873	0.0318362	0.253036	-3.81257
GRHL3	2.02081	-0.218342	2.78559	0.031908	0.253036	-3.8149
SCN4B	-1.21915	#NAME?	-2.75553	0.0402713	0.271822	-3.858
PCDHA11	-1.73096	-3.24536	-2.73631	0.0340513	0.257774	-3.88209
PLXNB3	-1.1055	-0.835125	-2.72751	0.0344502	0.257915	-3.89411
TXNDC2	1.62798	-2.11699	2.72667	0.0344885	0.257915	-3.89526
TACR2	-1.03582	#NAME?	-2.71699	0.0421545	0.274024	-3.90601
SLC6A20	-2.31115	#NAME?	-2.71635	0.0421867	0.274024	-3.90682
B4GALNT2	-1.50877	-2.09446	-2.71407	0.0350691	0.259093	-3.91248
FAM156A	1.44057	-1.07304	2.71252	0.0351412	0.259316	-3.9146
ABI3BP	1.27392	-2.59845	2.69996	0.0357314	0.260508	-3.93178
MMP3	-1.96423	#NAME?	-2.69435	0.0433058	0.277	-3.9343
SCN1B	1.08799	0.0254706	2.69737	0.0358547	0.260508	-3.93533
DDN	1.20148	-0.643996	2.6922	0.0361013	0.260826	-3.9424
DLEU7	-2.16078	#NAME?	-2.67667	0.0442288	0.278309	-3.95642
FAM20A	1.02132	-0.400343	2.67369	0.0370008	0.263475	-3.96775
LCTL	1.19639	-0.531323	2.67295	0.037037	0.263475	-3.96876
HSPB8	-1.4577	0.7176	-2.66436	0.0374629	0.264109	-3.98053
SLC24A4	1.4602	-2.96219	2.64656	0.0383622	0.26704	-4.00494
MATK	-1.2126	#NAME?	-2.63616	0.0464275	0.284157	-4.00726
SMOC1	1.23801	-3.01048	2.64323	0.038533	0.26729	-4.00951
DNAAF1	1.4798	#NAME?	2.61934	0.0473753	0.285834	-4.02841
C6orf52	-2.24847	0.899599	-2.6061	0.0404927	0.271964	-4.06049
VKORC1	-1.53094	1.60779	-2.60437	0.0405867	0.271964	-4.06287
PXDN	-1.03786	-0.740707	-2.60349	0.040634	0.272158	-4.06407
CHST2	-1.26111	0.0751516	-2.60282	0.0406707	0.272162	-4.06499
IL36B	-1.6311	-0.684221	-2.60117	0.0407609	0.27239	-4.06726
CALHM6	-1.43464	1.55031	-2.58984	0.0413839	0.27296	-4.08283
AC008687.4	-1.44844	#NAME?	-2.57535	0.0499568	0.291536	-4.08389
ATP6V0A4	-1.18394	-0.77209	-2.58887	0.041438	0.27296	-4.08417
GPSM3	1.67865	-0.886829	2.58685	0.0415499	0.27296	-4.08694
NOP2	1.33845	-1.28764	2.57428	0.0422568	0.274024	-4.10424
SP5	-1.00192	1.41473	-2.56591	0.0427337	0.275224	-4.11574
RSAD2	1.05171	-0.118771	2.56439	0.0428211	0.275329	-4.11784
SLC16A12	-1.85092	-1.94556	-2.55762	0.0432126	0.276523	-4.12716
CD33	-1.68029	-2.42398	-2.55558	0.0433309	0.27704	-4.12996
LMF1	2.09966	-2.05312	2.54717	0.0438235	0.277515	-4.14154
CCDC144A	1.33177	-3.93497	2.53224	0.0447133	0.280122	-4.16211
KREMEN2	-1.09619	0.469076	-2.52671	0.045047	0.28132	-4.16972
LPAR6	1.82719	-1.33251	2.508	0.046198	0.284157	-4.19551
ZNF540	1.84331	-1.29623	2.50522	0.0463712	0.284157	-4.19933
AKAP2	-1.59793	-2.3328	-2.49504	0.0470129	0.285699	-4.21337
ZNF497	-1.20264	-0.494446	-2.49214	0.0471976	0.285699	-4.21737
HSPB9	1.29465	-0.797463	2.49024	0.0473188	0.285834	-4.21999
ALDOA	-1.12102	0.645259	-2.48497	0.0476566	0.286593	-4.22725
ANKRD7	-1.47773	0.347923	-2.48439	0.0476944	0.286593	-4.22806
SCNN1A	1.01051	1.57021	2.48087	0.0479217	0.286967	-4.23291
PPM1H	1.94316	-2.24357	2.48072	0.0479313	0.286967	-4.23311
C1S	-1.1382	0.435992	-2.46617	0.0488836	0.289039	-4.25318
P2RY6	-1.16515	0.541701	-2.46436	0.0490037	0.289171	-4.25568
NGF	-1.08775	1.69258	-2.46281	0.0491065	0.289431	-4.25781
MASP2	-1.10329	1.11824	-2.45946	0.0493299	0.290184	-4.26244
APOBEC3G	1.04031	1.34723	2.45707	0.04949	0.290581	-4.26574

## Sheet: S9
Table S9. Quantitative analysis of multiplex immunofluorescence staining in a BLCA tissue microarray
ID	Total Nuclei	PMEK	PERK	HNF1B	MEK1/2	ERK1/2	HNF1B/Total Nuclei	Group	pMEK/MEK	pERK/ERK
1	12198	106	1177	66	1	83	0.00541072	Low	106	14.1807
2	13337	145	545	9	1	657	0.000674814	Low	145	0.829528
3	13747	59	454	96	21	211	0.00698334	High	2.80952	2.15166
4	13792	1046	44	4	2	9	0.000290023	Low	523	4.88889
5	14447	152	57	52	2	76	0.00359936	Low	76	0.75
6	15912	253	414	532	2305	936	0.0334339	High	0.109761	0.442308
7	17408	85	1158	2065	2696	2999	0.118624	High	0.0315282	0.386129
8	17536	747	286	169	6	169	0.00963732	High	124.5	1.69231
9	18092	160	881	786	2598	1222	0.0434446	High	0.0615858	0.720949
10	19282	689	541	26	1	68	0.00134841	Low	689	7.95588
11	20300	107	147	366	708	577	0.0180296	High	0.15113	0.254766
12	20896	93	911	662	1489	1152	0.0316807	High	0.062458	0.790799
13	21030	721	436	577	3	726	0.027437	High	240.333	0.600551
14	21510	237	1407	108	1917	585	0.00502092	Low	0.123631	2.40513
15	21794	341	249	32	1	77	0.00146829	Low	341	3.23377
16	22046	415	27	0	1	105	0	Low	415	0.257143
17	22106	33	26	33	1	27	0.00149281	Low	33	0.962963
18	22620	247	953	680	1706	1426	0.0300619	High	0.144783	0.668303
19	23664	158	220	165	690	518	0.00697262	High	0.228986	0.42471
20	23996	531	1152	270	4375	969	0.0112519	High	0.121371	1.18885
21	24108	417	469	382	742	746	0.0158454	High	0.561995	0.628686
22	24472	1003	41	139	3899	624	0.00567996	Low	0.257245	0.0657051
23	24828	79	244	928	873	1016	0.0373772	High	0.0904926	0.240157
24	25098	270	546	624	24	480	0.0248625	High	11.25	1.1375
25	25788	708	1791	2066	51	1599	0.0801148	High	13.8824	1.12008
26	25868	630	77	118	3546	381	0.00456162	Low	0.177665	0.2021
27	27457	69	48	9	2	1810	0.000327785	Low	34.5	0.0265193
28	27600	2837	72	318	1983	326	0.0115217	High	1.43066	0.220859
29	28114	4	201	22	139	41	0.000782528	Low	0.028777	4.90244
30	29480	18	442	120	1170	250	0.00407056	Low	0.0153846	1.768
31	30835	3238	252	1536	1398	2332	0.0498135	High	2.31617	0.108062
32	31402	273	6	1	1160	54	3.18451e-05	Low	0.235345	0.111111
33	31505	98	6	65	1	70	0.00206316	Low	98	0.0857143
34	31567	931	989	423	5037	652	0.0134001	High	0.184832	1.51687
35	31666	51	1231	334	724	580	0.0105476	High	0.070442	2.12241
36	32271	1405	207	288	3561	421	0.00892442	High	0.394552	0.491686
37	32385	2069	5	219	5030	413	0.00676239	Low	0.411332	0.0121065
38	32675	5666	97	194	1171	470	0.00593726	Low	4.8386	0.206383
39	32888	697	246	1688	5	1839	0.0513257	High	139.4	0.133768
40	33242	1475	254	278	104	293	0.00836291	High	14.1827	0.866894
41	34008	1525	2	94	20	70	0.00276406	Low	76.25	0.0285714
42	34266	323	522	256	269	832	0.00747096	High	1.20074	0.627404
43	34984	571	2	359	1388	527	0.0102618	High	0.411383	0.00379507
44	35729	925	213	783	1761	2028	0.021915	High	0.52527	0.10503
45	39648	179	247	296	1150	397	0.0074657	High	0.155652	0.622166
46	41545	58	288	41	3	182	0.000986882	Low	19.3333	1.58242
47	42779	18	219	5	1050	20	0.00011688	Low	0.0171429	10.95
48	44508	280	22	1	3	336	2.24679e-05	Low	93.3333	0.0654762
49	58397	513	636	633	1001	850	0.0108396	High	0.512488	0.748235
50	59570	58	11	2	15	5	3.35739e-05	Low	3.86667	2.2
51	60506	48	7	77	51	128	0.0012726	Low	0.941176	0.0546875
52	61796	2	1	10	116	9	0.000161823	Low	0.0172414	0.111111
53	62325	379	129	48	50	58	0.000770156	Low	7.58	2.22414
